# Supplementary material for: TRIM28 Regulates Dlk1 Expression in Adipogenesis
Source: Int J Mol Sci. 2020 Sep 30;21(19):7245. doi: 10.3390/ijms21197245 (PMC7582669; doi:10.3390/ijms21197245)
Supplement: Supplementary file 1 [file ijms-21-07245-s001.zip]

Archive with 5 entries (5 files):
- Table S1.docx
- Table S2.docx
- Table S4.xls
- Table S5.xls
- TableS3.docx
