# Supplementary material for: TRIM28 Regulates Dlk1 Expression in Adipogenesis
Source: Int J Mol Sci. 2020 Sep 30;21(19):7245. doi: 10.3390/ijms21197245 (PMC7582669; doi:10.3390/ijms21197245)
Supplement: Supplementary file 1 [file ijms-21-07245-s001.zip › Table S4.xls]

## Sheet: DEGs on day 0
Gene	PPEE	PPDE	PostFC	RealFC	C1Mean	C2Mean
9130204L05Rik	0	1	24.2406	24.7505	607.475	24.5343
Actn4	0	1	0.294859	0.294747	1003.65	3405.16
Ap1s2	0	1	0.259816	0.259584	446.069	1718.43
B4galt4	0	1	4.94922	4.96731	583.998	117.56
Cacna1g	0	1	5.21672	5.22096	2796.73	535.666
Ccl9	0	1	0.135002	0.134476	119.177	886.293
Ces1d	0	1	8.01289	8.09879	356.072	43.9574
Cfb	0	1	0.145089	0.143164	34.2377	239.21
Clec14a	0	1	0.0624338	0.059051	8.80399	149.251
Clec3b	0	1	5.43065	5.45399	557.586	102.226
Cp	0	1	0.301458	0.30142	3023.68	10031.5
Cxcl1	0	1	0.284802	0.284546	428.461	1505.79
Cxcl12	0	1	0.1968	0.196786	5972.04	30348
Cxcl5	0	1	0.186783	0.186699	974.308	5218.66
Epha4	0	1	4.53178	4.54072	965.533	212.631
Etl4	0	1	10.3818	10.7111	164.341	15.334
Fabp4	0	1	0.147908	0.146006	35.216	241.254
Fbln1	0	1	0.144065	0.143177	74.3448	519.31
Fbxw19	0	1	239.962	13109.2	131.082	0
Fmod	0	1	8.77666	8.92834	246.512	27.6011
Gda	0	1	0.117348	0.116373	56.7368	487.62
Gm13247	0	1	5.61861	5.65876	350.487	61.9288
Gm14434	0	1	3.84767	3.85482	826.303	214.348
Gm17757	0	1	0.00627332	0.000115072	0	86.8924
Gm4070	0	1	0.118326	0.118028	187.975	1592.71
Gm4951	0	1	0.142718	0.141901	80.2141	565.343
Gpr149	0	1	0.188762	0.187739	80.2141	427.306
Grem1	0	1	0.0295754	0.0287233	17.608	613.358
Hp	0	1	0.0802703	0.0797526	76.3012	956.839
Ifi44	0	1	0.296954	0.296814	799.206	2692.64
Ifit1	0	1	0.293855	0.29374	971.334	3306.81
Ifit3	0	1	0.314009	0.313904	1103.61	3515.78
Igfbp5	0	1	20.9127	22.2223	181.949	8.17811
Iigp1	0	1	0.215962	0.215501	197.601	916.971
Inhbb	0	1	0.0664353	0.064369	15.6515	243.299
Itga6	0	1	3.61292	3.61515	2280.23	630.737
Lonrf1	0	1	6.04588	6.06803	744.426	122.672
Mfap4	0	1	7.39352	7.46673	351.181	47.0241
Mgst3	0	1	0.188177	0.186661	53.8021	288.278
Mmp13	0	1	0.071735	0.0678847	8.80399	129.828
Mpeg1	0	1	0.139087	0.137281	35.216	256.588
Mrvi1	0	1	10.5036	10.8609	155.537	14.3117
Msln	0	1	0.238723	0.238353	264.12	1108.13
Mum1l1	0	1	4.52615	4.54288	515.522	113.471
Npy1r	0	1	0.289982	0.289814	659.389	2275.24
Nupr1	0	1	3.82594	3.83052	1272.67	332.236
Oas1a	0	1	0.18001	0.179345	119.079	664.012
Oas1g	0	1	0.0765182	0.0743313	16.8939	227.403
Rsad2	0	1	0.13236	0.131108	48.911	373.126
Runx1	0	1	0.19226	0.190718	53.8021	282.145
Saa3	0	1	0.0129068	0.0128491	118.365	9212.64
Serpina3g	0	1	0.287005	0.286576	256.793	896.096
Setdb1	0	1	5.02131	5.02363	4678	931.191
Tnc	0	1	0.142448	0.142259	347.268	2441.17
Trim28	0	1	0.152818	0.152659	437.265	2864.38
Usp17la	0	1	8.70754	8.84751	262.369	29.6457
Zfp518b	0	1	0.156858	0.154545	30.3248	196.275
Rasl11a	1.11022e-16	1	0.170719	0.168638	36.1942	214.675
Prl2c2	2.22045e-16	1	0.198244	0.19658	50.9947	259.451
Slc7a2	4.44089e-16	1	0.178959	0.176909	38.1506	215.698
Cyp2c55	6.66134e-16	1	3.17839	3.18099	1434.07	450.818
Adamts2	9.99201e-16	1	0.317649	0.317376	426.553	1344.02
Plekha6	1.22125e-15	1	6.89375	7.02869	165.319	23.5121
Top2a	1.22125e-15	1	3.03361	3.03494	2513.05	828.034
Mki67	1.33227e-15	1	3.2193	3.22265	1146.47	355.748
H2-K1	2.22045e-15	1	0.343393	0.343334	2070.85	6031.62
Peg3	2.33147e-15	1	3.14603	3.14881	1306.9	415.039
Col18a1	2.55351e-15	1	0.315794	0.315463	351.181	1113.25
Ifih1	4.32987e-15	1	0.264211	0.263284	112.495	427.306
Gm5886	5.66214e-15	1	0.317122	0.316766	326.726	1031.46
Plb1	6.21725e-15	1	45.1872	68.2402	70.4319	1.02226
Spp1	8.77076e-15	1	0.343178	0.343048	929.31	2709
Ifi202b	9.10383e-15	1	0.348969	0.348894	1646.35	4718.77
Aqp1	2.08722e-14	1	0.353749	0.353681	1817.53	5138.92
Lin7c	2.08722e-14	1	0.339357	0.33915	581.063	1713.31
Phf11d	2.13163e-14	1	0.285497	0.284729	142.546	500.664
Gm15698	2.60902e-14	1	5.57507	5.65036	184.884	32.7124
2810417H13Rik	3.34177e-14	1	4.72322	4.76408	233.805	49.0687
Gm15987	3.35287e-14	1	0.213574	0.211741	48.911	231.032
Akr1c14	3.36398e-14	1	0.3381	0.337857	495.958	1467.97
Pcgf5	3.77476e-14	1	0.294456	0.293756	159.45	542.822
Sparcl1	4.01901e-14	1	3.20944	3.21448	759.099	236.143
Scn7a	4.36318e-14	1	4.1825	4.20716	292.488	69.514
Hsd11b1	4.85167e-14	1	0.151461	0.148313	21.5209	145.161
Gm14308	5.4956e-14	1	0.327842	0.327475	322.989	986.321
Ifit3b	6.22835e-14	1	0.336754	0.336468	419.207	1245.93
P4ha3	6.29496e-14	1	4.10074	4.12374	299.336	72.5807
Pcdhb9	7.84928e-14	1	0.261613	0.26045	89.0181	341.814
Slpi	8.75966e-14	1	0.193722	0.191426	36.1942	189.119
3110039M20Rik	9.92539e-14	1	0.00966207	0.000177827	0	56.2245
Aoc3	1.58651e-13	1	3.39345	3.40221	500.849	147.206
Cldn12	3.18967e-13	1	0.330173	0.329732	269.989	818.833
Tmtc4	7.48512e-13	1	2.88507	2.88757	1171.91	405.839
Gvin1	8.66085e-13	1	0.368726	0.368606	1048.46	2844.4
Oas2	1.02418e-12	1	0.354545	0.35428	464.655	1311.56
Mgam	1.10134e-12	1	0.0999474	0.0947374	8.80399	93.026
Ifi204	1.26688e-12	1	0.37332	0.373225	1330.57	3565.06
Clca3a2	2.65643e-12	1	4.99833	5.06208	170.964	33.7654
Dpt	3.05767e-12	1	0.330074	0.329493	204.448	620.514
Usp18	3.21698e-12	1	0.367668	0.367464	615.301	1674.47
Ednra	3.59346e-12	1	2.77406	2.77603	1347.99	485.575
Mcfd2	3.88312e-12	1	2.70857	2.70986	1928.07	711.496
Cxcl10	4.33553e-12	1	0.0809694	0.0746824	5.86933	78.7143
ChkbCpt1b	6.13098e-12	1	0.0111013	0.000204607	0	48.8642
Rab12	6.39122e-12	1	3.34232	3.35324	387.375	115.516
Zfp91	8.33911e-12	1	0.383678	0.383576	1250.15	3259.2
Sod3	9.93905e-12	1	0.374081	0.373874	608.453	1627.44
Cmpk2	1.4693e-11	1	0.296022	0.294901	99.7785	338.369
Kif26b	1.55993e-11	1	0.362537	0.36219	358.029	988.529
Nacc2	2.05275e-11	1	0.356638	0.356213	290.581	815.767
Net1	2.51524e-11	1	0.352398	0.351916	254.337	722.741
Ces2g	2.73468e-11	1	4.8719	4.93768	156.515	31.6902
Gpr176	3.20244e-11	1	0.258436	0.256661	57.715	224.898
Sorbs2	3.67326e-11	1	0.2307	0.228398	41.0853	179.918
Ptger4	4.71294e-11	1	4.02486	4.05673	207.383	51.1132
Vstm2a	6.99777e-11	1	3.023	3.0301	464.655	153.34
Prc1	9.26963e-11	1	2.97547	2.98199	486.176	163.031
Pcdhb22	9.34824e-11	1	3.80129	3.82718	223.034	58.269
Serpina1a	9.91826e-11	1	83.121	4505.71	45.0471	0
Flrt3	9.98662e-11	1	3.04064	3.04832	436.287	143.117
Igtp	1.27056e-10	1	0.359321	0.358798	236.739	659.831
Casc5	1.35969e-10	1	3.59266	3.61305	247.49	68.4917
Kif11	1.52277e-10	1	3.10172	3.11085	385.419	123.888
Abca8a	1.66572e-10	1	5.20881	5.30116	130.103	24.5343
Fst	1.76612e-10	1	0.396671	0.396504	773.773	1951.5
Cbs	1.77104e-10	1	81.2485	4402.99	44.0199	0
Mycl	1.83049e-10	1	21.7144	27.1442	55.7586	2.04453
Lcn2	1.88875e-10	1	0.389596	0.389356	532.152	1366.77
Dlk1	2.10137e-10	1	2.4749	2.47495	43729.4	17668.8
AI607873	2.12927e-10	1	0.387422	0.387152	473.214	1222.31
Cdh26	3.40358e-10	1	2.87612	2.88196	497.914	172.763
Glt8d2	4.11638e-10	1	2.80235	2.80719	562.477	200.364
Hvcn1	4.84185e-10	1	11.8497	12.9906	66.519	5.11132
Mapk10	4.98987e-10	1	20.96	26.192	53.8021	2.04453
Fbxw16	5.65518e-10	1	77.5214	4198.55	41.9755	0
Cdkn1a	5.89481e-10	1	0.40561	0.405451	814.858	2009.77
Bnc1	6.3834e-10	1	0.184978	0.18111	20.5426	113.471
Dmrtc1c2	6.38482e-10	1	20.7751	25.9587	53.3228	2.04453
2610524H06Rik	6.44552e-10	1	3.1365	3.1477	323.537	102.778
Igf2	7.48065e-10	1	2.88951	2.89614	444.112	153.34
Pgm2	8.03979e-10	1	0.389601	0.38926	375.637	965.017
Hmga2	8.86437e-10	1	0.409807	0.409661	894.094	2182.53
Nhs	1.03183e-09	1	4.31017	4.36144	151.624	34.757
Espl1	1.22246e-09	1	3.27922	3.29441	266.076	80.7589
Gm10488	1.37291e-09	1	0.0498909	0.0398279	2.01514	50.8372
Zfp600	1.46661e-09	1	4.1339	4.17836	158.628	37.9567
Akr1c13	1.68285e-09	1	0.118794	0.112387	8.31488	74.063
Fam64a	1.80882e-09	1	3.90271	3.93827	173.145	43.9574
Pcdhgb2	1.8538e-09	1	7.37669	7.69755	82.376	10.6929
Samd5	1.97287e-09	1	4.03132	4.07226	162.385	39.8683
Mnda	2.0002e-09	1	0.402681	0.402405	469.986	1167.96
Gbp3	2.16327e-09	1	0.397088	0.39675	381.506	961.593
Efnb1	2.22703e-09	1	3.06064	3.0715	314.009	102.226
Megf6	2.24362e-09	1	5.41534	5.5377	107.604	19.423
Naip6	2.27608e-09	1	0.229407	0.226421	31.4596	138.977
Naip5	2.61518e-09	1	0.313479	0.312078	82.3369	263.857
Mmp3	2.61798e-09	1	0.314253	0.312864	83.1488	265.789
Phyh	2.79866e-09	1	2.61492	2.61827	679.864	259.655
Pcdhga4	2.96734e-09	1	5.03227	5.12904	115.078	22.4285
Lrrn3	3.39551e-09	1	9.08601	9.69371	69.4537	7.15585
Ctnna2	3.43743e-09	1	4.81881	4.9026	120.321	24.5343
Ccna2	3.68277e-09	1	2.70301	2.70778	520.414	192.186
Vash1	3.71516e-09	1	0.0142953	0.000264314	0	37.8238
Col8a1	3.93345e-09	1	2.43596	2.43731	1402.77	575.535
Ifi205	4.61927e-09	1	0.350004	0.349059	129.184	370.111
Prl2c3	4.76796e-09	1	0.235732	0.232754	32.1541	138.179
Igf1	4.8211e-09	1	2.56372	2.56669	726.818	283.167
Fzd4	6.25728e-09	1	2.74897	2.75483	442.156	160.495
Tk1	6.50678e-09	1	3.81449	3.84978	165.319	42.9351
Trpm5	7.93882e-09	1	12.3524	13.8439	56.7368	4.08906
Smc2	8.20757e-09	1	2.50157	2.50403	821.706	328.147
Pappa2	1.0439e-08	1	3.05605	3.0685	272.924	88.937
Ddx60	1.21085e-08	1	0.400707	0.400269	295.423	738.075
Aspm	1.26437e-08	1	2.79097	2.79812	377.593	134.939
Ncaph	1.50112e-08	1	3.00763	3.01938	277.815	92.0038
Ifi203	1.63834e-08	1	0.437173	0.437093	1668.79	3817.93
Wnt5a	1.73637e-08	1	2.43036	2.43233	949.852	390.505
Ankle1	2.05191e-08	1	14.2216	16.5359	50.8675	3.06679
Gm10052	2.13992e-08	1	2.2827	2.28305	4520.04	1979.82
Gm14124	2.14884e-08	1	3.00384	3.01592	269.48	89.3459
Col11a1	2.22714e-08	1	2.28551	2.28593	3816.04	1669.36
Parp14	2.33405e-08	1	0.437874	0.437769	1262.88	2884.83
Nyx	2.38922e-08	1	9.30489	10.0329	61.6279	6.13358
Prcp	2.50344e-08	1	2.55986	2.56374	555.629	216.72
Bub1	2.65193e-08	1	2.88896	2.89871	302.27	104.271
Depdc1a	2.74125e-08	1	3.4345	3.45916	183.906	53.1577
Hspb8	2.86351e-08	1	0.358799	0.357772	120.321	336.325
Sqrdl	3.08634e-08	1	0.404325	0.403845	269.989	668.561
Lipa	3.18161e-08	1	0.443186	0.443119	1980.9	4470.36
Errfi1	3.50552e-08	1	0.403423	0.402921	258.25	640.96
Ass1	3.76367e-08	1	0.3585	0.357438	116.193	325.09
S1pr1	4.28329e-08	1	2.65231	2.65799	415.744	156.406
Gm13242	6.05572e-08	1	3.33601	3.35894	184.209	54.8342
Trim24	6.83682e-08	1	2.27159	2.27238	1965.25	864.835
Oas3	7.19149e-08	1	0.217508	0.213429	22.0393	103.3
Calu	7.43037e-08	1	0.449345	0.449331	10133.4	22552.2
Foxg1	7.93335e-08	1	0.0164921	0.000305601	0	32.7124
Hist2h3c2	7.93335e-08	1	0.0164921	0.000305601	0	32.7124
F11r	8.3549e-08	1	0.291783	0.28948	47.9328	165.607
Nusap1	8.6967e-08	1	2.74611	2.7541	323.791	117.56
Lmnb1	1.08317e-07	1	2.48966	2.49343	530.196	212.631
Olr1	1.17178e-07	1	7.46118	7.88614	64.5626	8.17811
Kifc1	1.18573e-07	1	2.85403	2.86463	269.813	94.1812
Lgals3bp	1.19163e-07	1	0.454618	0.454566	2596.2	5711.39
Atad2	1.24723e-07	1	2.29885	2.30023	1168	507.769
Kif23	1.29697e-07	1	2.77057	2.77945	298.357	107.338
Cd24a	1.3847e-07	1	0.113044	0.10455	5.86933	56.2245
Dgat2	1.46497e-07	1	0.252651	0.249342	30.3248	121.649
Rap2b	1.48438e-07	1	2.30529	2.30682	1056.48	457.974
Dram1	1.48856e-07	1	0.442103	0.441881	596.715	1350.41
Sirpa	1.4928e-07	1	2.68294	2.69021	335.53	124.716
Hmgb3	1.71499e-07	1	3.20843	3.2292	184.884	57.2468
Psrc1	1.76261e-07	1	0.401977	0.4013	190.753	475.353
Papss2	1.86273e-07	1	2.33556	2.33757	836.379	357.792
Ampd3	2.10676e-07	1	0.439107	0.438822	465.633	1061.11
Gsto1	2.26249e-07	1	0.453272	0.453129	936.157	2066
Mest	2.28403e-07	1	16.433	20.4784	42.0635	2.04453
Gpc1	2.52627e-07	1	2.22319	2.22403	1739.28	782.032
Ccl2	2.64216e-07	1	0.459559	0.459476	1621.89	3529.88
H2afx	2.69183e-07	1	2.50558	2.51021	439.818	175.206
Kif14	3.11739e-07	1	3.37406	3.40185	156.515	46.0019
Mcc	3.14827e-07	1	2.26925	2.27072	1052.53	463.515
Mms22l	3.33067e-07	1	2.94925	2.96352	218.143	73.603
Epb41l4b	3.39455e-07	1	2.54832	2.55383	386.397	151.295
Slfn8	3.80066e-07	1	0.364059	0.362774	96.7265	266.647
2210409E12Rik	3.83586e-07	1	16.0558	20.0023	41.0853	2.04453
Aldh1a7	3.85092e-07	1	0.262855	0.259564	31.3031	120.627
Mx2	4.17563e-07	1	0.435664	0.435279	343.356	788.83
Spon2	4.24878e-07	1	2.53543	2.5409	384.441	151.295
Mcm5	4.49922e-07	1	2.42674	2.4305	496.936	204.453
Id2	4.73299e-07	1	4.42369	4.50954	96.8439	21.4675
Rab40b	4.76753e-07	1	3.40956	3.43977	147.711	42.9351
Cdhr2	5.08007e-07	0.999999	56.2823	3033.48	30.3248	0
Ticrr	5.80227e-07	0.999999	3.47464	3.50806	139.886	39.8683
Rarres2	5.81598e-07	0.999999	0.199245	0.193906	15.6515	80.7589
Ube2c	5.91171e-07	0.999999	2.64049	2.64821	303.219	114.494
Mgp	5.99971e-07	0.999999	2.40995	2.41364	495.958	205.475
Ckap2l	6.01764e-07	0.999999	2.61796	2.62525	314.009	119.605
Ttll7	6.29745e-07	0.999999	0.354535	0.353024	81.1923	230.009
Pcdhga3	6.39374e-07	0.999999	3.51627	3.55176	135.601	38.1713
Cpm	7.02546e-07	0.999999	0.194552	0.188969	14.6733	77.6921
Wnt4	7.42485e-07	0.999999	3.54797	3.58533	131.678	36.7197
Hist2h3c1	9.12655e-07	0.999999	54.499	2935.66	29.3466	0
Gm6644	9.44162e-07	0.999999	0.464275	0.464113	827.467	1782.91
Eme1	9.52399e-07	0.999999	5.02342	5.16463	79.2359	15.334
Steap4	9.61447e-07	0.999999	0.0188039	0.000349243	0	28.6234
Fam135b	1.02172e-06	0.999999	4.40612	4.4958	91.9528	20.4453
Polq	1.10585e-06	0.999999	3.44065	3.47448	134.994	38.846
Jag1	1.15579e-06	0.999999	2.13516	2.13569	2467.07	1155.16
Ptgfr	1.17131e-06	0.999999	0.446287	0.445913	355.094	796.344
Dgkq	1.2161e-06	0.999999	0.300888	0.298219	42.0635	141.072
Acta2	1.31093e-06	0.999999	2.11121	2.11141	6198.99	2935.94
Clspn	1.37242e-06	0.999999	3.08436	3.10508	168.254	54.18
Cep19	1.60146e-06	0.999998	0.372209	0.370831	90.9745	245.343
Klhl4	1.65311e-06	0.999998	0.164224	0.157007	9.78221	62.3581
Rin2	1.67935e-06	0.999998	0.475604	0.475515	1500.59	3155.73
Isg15	1.74321e-06	0.999998	0.470054	0.469892	831.488	1769.54
Pknox2	1.89054e-06	0.999998	2.5318	2.53847	314.009	123.694
Fam105a	1.91825e-06	0.999998	0.238453	0.233996	21.5209	92.0038
Grem2	1.95326e-06	0.999998	0.450182	0.449796	345.312	767.72
Tspan11	2.22435e-06	0.999998	0.451238	0.45085	343.356	761.587
Pcdh18	2.22924e-06	0.999998	2.10813	2.10865	2392.73	1134.71
Pola1	2.23137e-06	0.999998	2.24778	2.25	680.842	302.59
Nabp1	2.24194e-06	0.999998	0.429332	0.428694	206.405	481.486
Serpinb1a	2.32251e-06	0.999998	2.45042	2.45576	359.007	146.184
Sema3c	2.32775e-06	0.999998	2.08988	2.09015	4534.05	2169.24
Slc38a4	2.41621e-06	0.999998	2.10573	2.10626	2334.04	1108.13
Gas6	2.41881e-06	0.999998	0.48015	0.480079	1885.03	3926.52
Cenpe	2.52004e-06	0.999997	2.36445	2.36843	438.243	185.03
1190002N15Rik	2.57942e-06	0.999997	2.10576	2.10633	2194.15	1041.69
Rrm2	2.69085e-06	0.999997	2.47329	2.47917	334.552	134.939
Prdm9	2.70344e-06	0.999997	3.59446	3.63854	115.332	31.6902
Igfbp3	2.72142e-06	0.999997	0.183403	0.176785	11.7387	66.4472
Kifap3	3.01136e-06	0.999997	0.473255	0.473071	729.753	1542.6
Shcbp1	3.16933e-06	0.999997	2.95309	2.97114	173.145	58.269
Zfp185	3.16933e-06	0.999997	2.95309	2.97114	173.145	58.269
Kif20b	3.21782e-06	0.999997	2.32176	2.32524	475.415	204.453
Anp32a	3.24506e-06	0.999997	0.473401	0.473211	705.297	1490.46
Fkbp5	3.50147e-06	0.999996	0.460869	0.460536	402.049	873.013
Megf10	3.66614e-06	0.999996	2.44289	2.44848	340.421	139.028
Irf7	3.77804e-06	0.999996	0.453991	0.453575	320.856	707.407
Ostm1	3.92382e-06	0.999996	0.469718	0.469468	536.065	1141.87
Tfec	4.03061e-06	0.999996	0.116855	0.106518	4.8911	46.0019
Phf11b	4.78992e-06	0.999995	0.266037	0.262097	26.2848	100.315
Cdkn2c	4.94648e-06	0.999995	0.467587	0.467289	449.982	962.973
Ctsf	4.98038e-06	0.999995	0.331908	0.329577	50.8675	154.362
Xpr1	4.98259e-06	0.999995	0.454871	0.454434	305.205	671.627
Mamdc2	5.01277e-06	0.999995	0.449169	0.448667	265.098	590.869
Gm18853	5.36895e-06	0.999995	49.1491	2642.2	26.412	0
Ankrd37	5.76737e-06	0.999994	0.271844	0.268008	27.3902	102.226
Samd9l	5.88553e-06	0.999994	0.489357	0.489302	2471.96	5052.03
Sytl2	5.92403e-06	0.999994	0.386594	0.385225	92.931	241.254
Naalad2	6.11701e-06	0.999994	2.07444	2.07506	1926.12	928.216
Hmmr	6.1877e-06	0.999994	2.53017	2.53798	267.896	105.549
Dhrs1	6.25443e-06	0.999994	0.445138	0.444562	230.86	519.31
Gfra1	6.39852e-06	0.999994	0.416118	0.415172	137.929	332.236
Gm14139	6.64944e-06	0.999993	2.93751	2.95648	162.619	54.9978
Cd209c	6.68733e-06	0.999993	4.5543	4.67148	76.3012	16.3256
Notch3	6.68838e-06	0.999993	2.34122	2.34553	393.245	167.651
Hmgb2	6.72784e-06	0.999993	2.12891	2.13023	982.134	461.041
Cdc6	6.92184e-06	0.999993	3.66831	3.72035	102.713	27.6011
Thy1	7.01641e-06	0.999993	0.47617	0.475927	550.738	1157.2
Cacna1b	7.056e-06	0.999993	0.229067	0.223793	17.608	78.7143
Fancd2	7.3285e-06	0.999993	2.94137	2.96066	160.428	54.18
Scpep1	7.47838e-06	0.999993	2.05171	2.05176	20036.9	9765.69
Kif15	7.61162e-06	0.999992	3.16911	3.19698	134.016	41.9128
Rap2a	7.78663e-06	0.999992	2.11344	2.11464	1050.61	496.82
Stil	7.89034e-06	0.999992	2.98343	3.00432	153.581	51.1132
Ddah1	8.02122e-06	0.999992	0.404267	0.403118	112.495	279.078
Usp12	8.39723e-06	0.999992	0.469641	0.469307	401.071	854.613
Kntc1	8.73685e-06	0.999991	2.54315	2.55162	250.425	98.1373
Cyp2f2	9.3857e-06	0.999991	0.146054	0.136875	6.84755	50.0909
Nr1d2	9.81789e-06	0.99999	0.466281	0.465892	344.334	739.097
Mtmr11	9.99457e-06	0.99999	0.347433	0.345257	55.7586	161.518
Mcm10	1.03444e-05	0.99999	2.79349	2.80873	178.036	63.3804
Cemip	1.07672e-05	0.999989	0.45707	0.456566	265.098	580.646
Ncapg	1.13469e-05	0.999989	2.35709	2.36208	345.312	146.184
Ifit1bl2	1.17092e-05	0.999988	0.317131	0.314253	40.1462	127.773
Troap	1.22034e-05	0.999988	3.46461	3.50787	107.604	30.6679
Tmod3	1.23153e-05	0.999988	0.485809	0.485607	665.19	1369.82
Apol9b	1.28598e-05	0.999987	0.452642	0.452064	230.694	510.324
Map2	1.30388e-05	0.999987	2.57933	2.58912	224.991	86.8924
Adra1d	1.32938e-05	0.999987	2.4359	2.44253	284.662	116.538
Mx1	1.42542e-05	0.999986	0.473053	0.472695	374.659	792.612
Pxdn	1.43968e-05	0.999986	2.01326	2.01345	5971.06	2965.59
Kif18b	1.47021e-05	0.999985	3.23613	3.26885	120.321	36.8015
C1qtnf6	1.496e-05	0.999985	2.02957	2.03009	2152.09	1060.09
Iqgap3	1.52601e-05	0.999985	3.93494	4.00853	86.0834	21.4675
Stc1	1.69693e-05	0.999983	2.58033	2.59049	217.165	83.8256
Uhrf2	1.74356e-05	0.999983	0.498936	0.498852	1603.3	3214
Il13ra1	1.81286e-05	0.999982	2.10618	2.10774	808.01	383.349
Enpp4	1.86923e-05	0.999981	0.439525	0.438734	167.286	381.304
Rtp4	1.90208e-05	0.999981	0.478793	0.478464	407.918	852.568
Gbp7	1.94289e-05	0.999981	0.486456	0.486208	541.934	1114.63
Mex3b	2.02993e-05	0.99998	2.62619	2.63777	199.557	75.6475
Sorcs1	2.08756e-05	0.999979	3.89051	3.96299	85.1052	21.4675
Pde7a	2.28319e-05	0.999977	0.473981	0.473576	331.617	700.251
Ccnf	2.30631e-05	0.999977	2.56504	2.57521	213.252	82.8034
Arxes2	2.42254e-05	0.999976	2.8875	2.90747	148.005	50.8985
2510009E07Rik	2.48524e-05	0.999975	0.331741	0.328991	43.0417	130.85
F830016B08Rik	2.60819e-05	0.999974	0.401177	0.399772	91.7082	229.416
Pdk4	2.60998e-05	0.999974	0.488128	0.487863	507.697	1040.66
Tpx2	2.7082e-05	0.999973	2.08122	2.08267	832.466	399.705
Pdgfb	2.78342e-05	0.999972	0.0958827	0.0822779	2.93466	35.7792
3830417A13Rik	2.99708e-05	0.99997	0.11325	0.100959	3.91288	38.846
Micu2	3.07422e-05	0.999969	0.494484	0.494269	627.04	1268.63
Pcdhb13	3.1106e-05	0.999969	0.201886	0.194761	11.7387	60.3136
Prkg2	3.12217e-05	0.999969	0.466314	0.465782	251.403	539.755
Fignl1	3.14578e-05	0.999969	2.54936	2.55956	209.339	81.7811
Camkk1	3.32173e-05	0.999967	2.51929	2.52881	217.165	85.8702
Emp2	3.35434e-05	0.999966	2.03087	2.03182	1181.69	581.586
Map3k5	3.37492e-05	0.999966	3.24028	3.27604	110.539	33.7347
Anxa8	3.47172e-05	0.999965	0.438774	0.437878	147.711	337.347
Cd93	3.49281e-05	0.999965	0.297861	0.294134	29.8357	101.46
Pid1	3.69704e-05	0.999963	2.12581	2.12803	583.02	273.967
Ccdc184	3.87895e-05	0.999961	0.0777012	0.0620325	1.95644	31.6902
Sh3bp2	3.96833e-05	0.99996	0.439871	0.438969	146.733	334.28
Csf2rb2	4.01064e-05	0.99996	43.1572	2313.51	23.1251	0
Rad51	4.06618e-05	0.999959	2.48113	2.48999	224.013	89.9592
Klra2	4.20145e-05	0.999958	0.244857	0.239332	17.608	73.603
Cnp	4.22011e-05	0.999958	3.94592	4.02756	78.2577	19.423
Myh11	4.26336e-05	0.999957	12.6606	15.7171	32.2813	2.04453
Col1a1	4.28175e-05	0.999957	2.0034	2.00342	57443.1	28672.5
Brinp3	4.38596e-05	0.999956	0.395936	0.394337	80.2141	203.431
Fam234a	4.38689e-05	0.999956	2.0353	2.03644	990.938	486.598
Armcx4	4.51216e-05	0.999955	2.03852	2.03972	950.831	466.152
Spidr	4.79257e-05	0.999952	0.485372	0.485001	362.92	748.297
Api5	4.89748e-05	0.999951	0.508982	0.508882	1349.94	2652.78
Apol9a	4.95074e-05	0.99995	0.472264	0.47174	255.482	541.585
Chst2	5.00509e-05	0.99995	2.24504	2.24929	354.116	157.429
Cbr2	5.30102e-05	0.999947	2.18531	2.18863	420.635	192.186
Mybl2	5.37417e-05	0.999946	3.07344	3.10296	117.387	37.8238
Adamts5	5.3882e-05	0.999946	0.510263	0.510167	1400.81	2745.8
Begain	5.42443e-05	0.999946	4.19884	4.3041	70.4319	16.3562
Pepd	5.51256e-05	0.999945	0.457445	0.456723	184.884	404.817
Nmnat2	5.54676e-05	0.999945	2.12144	2.12384	534.109	251.477
S100b	5.54989e-05	0.999945	4.44739	4.57703	65.5408	14.3117
Ccnd3	5.75073e-05	0.999942	1.97059	1.97107	2121.76	1076.44
Ly6h	5.90132e-05	0.999941	42.0159	2250.91	22.4991	0
Prr11	6.01302e-05	0.99994	2.34883	2.35521	268.033	113.798
Adm	6.19257e-05	0.999938	0.44284	0.441905	141.842	320.991
Dhfr	6.19797e-05	0.999938	2.48071	2.49011	211.296	84.8479
Postn	6.35814e-05	0.999936	1.96678	1.96683	20874.3	10613.1
Zwilch	6.76359e-05	0.999932	2.40438	2.41208	236.729	98.1373
Ncapd2	6.78989e-05	0.999932	2.0557	2.05734	715.079	347.57
Tmem64	6.81339e-05	0.999932	1.9608	1.96125	2265.56	1155.16
Adam23	7.35058e-05	0.999926	0.513348	0.513247	1320.6	2573.04
Pcdh9	7.49817e-05	0.999925	2.27113	2.27621	307.161	134.939
Sgol2a	7.87916e-05	0.999921	2.53178	2.54283	189.775	74.6253
Tnip3	7.90007e-05	0.999921	0.134589	0.122902	4.8911	39.8683
Ccbe1	8.00066e-05	0.99992	0.436368	0.435296	123.256	283.167
Fez1	8.27129e-05	0.999917	3.40988	3.45869	91.9528	26.5789
Ptchd1	8.74407e-05	0.999913	2.42708	2.43563	219.121	89.9592
Cep55	9.0176e-05	0.99991	2.55356	2.56542	180.971	70.5362
Tmem97	9.1789e-05	0.999908	2.04963	2.05136	671.06	327.124
4930447F24Rik	9.30996e-05	0.999907	4.22273	4.33584	66.519	15.334
Kif20a	9.38408e-05	0.999906	2.10032	2.10276	511.61	243.299
Usp17le	9.51823e-05	0.999905	8.20333	9.14972	37.4952	4.08906
Kif2c	9.89786e-05	0.999901	2.62118	2.63518	164.341	62.3581
D17H6S56E-5	0.00010133	0.999899	2.01874	2.02013	799.206	395.616
Ppl	0.000108602	0.999891	3.5905	3.6525	82.1706	22.4898
Cit	0.000111777	0.999888	3.17269	3.2096	101.735	31.6902
Lox	0.000112949	0.999887	0.512898	0.512891	19495.9	38011.9
Stom	0.000116615	0.999883	1.9888	1.98988	972.352	488.642
Plac8	0.000117053	0.999883	0.519748	0.519666	1634.61	3145.51
Esco2	0.000118094	0.999882	3.51926	3.57694	84.127	23.5121
Ttll1	0.000120355	0.99988	0.434096	0.432913	111.517	257.611
Ddx51	0.000121122	0.999879	0.498302	0.497955	387.375	777.943
Fhl2	0.000122133	0.999878	0.5036	0.503312	465.633	925.149
Bcl11b	0.000122365	0.999878	3.95941	4.05107	70.4319	17.3785
Sgcd	0.000122612	0.999877	2.15362	2.15705	390.31	180.941
Pcnxl3	0.000131235	0.999869	0.516091	0.515936	868.66	1683.67
Mndal	0.000134506	0.999865	0.500221	0.499881	395.798	791.795
Sephs1	0.000137237	0.999863	1.95901	1.95982	1250.17	637.893
Ccl11	0.000137726	0.999862	4.42248	4.56107	60.6497	13.2894
Slc19a2	0.000139452	0.999861	0.485363	0.484847	260.207	536.689
Lrig1	0.000144756	0.999855	0.522311	0.522231	1686.45	3229.33
Uhrf1	0.000145522	0.999854	2.09888	2.10159	459.764	218.764
Tsen34	0.000147317	0.999853	1.99541	1.99671	824.64	412.995
Bub1b	0.000147978	0.999852	2.10421	2.107	448.025	212.631
Nrp2	0.00015296	0.999847	0.523686	0.523632	2473.96	4724.63
Diablo	0.000170716	0.999829	0.491597	0.491124	284.662	579.624
Zfp354c	0.000171829	0.999828	2.00447	2.00597	723.883	360.859
Rfng	0.00017284	0.999827	2.16268	2.16653	352.16	162.54
Plk1	0.000175447	0.999825	2.56396	2.57725	163.363	63.3804
Kdelc2	0.000179047	0.999821	1.92063	1.92109	2078.16	1081.76
Pros1	0.000180589	0.999819	0.523819	0.523719	1347.01	2572.02
Kif4	0.000182682	0.999817	2.30276	2.30936	245.533	106.315
Ercc6l	0.000183428	0.999817	2.48217	2.49317	180.971	72.5807
Bst2	0.000196163	0.999804	0.526491	0.526431	2248.93	4272.04
Hspa1b	0.000197095	0.999803	2.01653	2.01827	636.342	315.287
Prune2	0.000199634	0.9998	0.520312	0.520147	817.793	1572.24
Spdl1	0.000212773	0.999787	2.31673	2.32381	232.817	100.182
Nuf2	0.000214462	0.999786	2.78375	2.8051	126.19	44.9796
Hivep2	0.000217235	0.999783	0.50408	0.503717	370.746	736.03
Ndc80	0.000218205	0.999782	2.46114	2.47183	181.949	73.603
Scd1	0.000219476	0.999781	0.5236	0.523463	981.341	1874.72
Gbp6	0.000222076	0.999778	0.524391	0.524263	1048.97	2000.85
Rpl14-ps1	0.000222673	0.999777	2.61736	2.63279	148.582	56.429
Adh7	0.000224268	0.999776	1.92968	1.93039	1367.55	708.429
9630013A20Rik	0.000227302	0.999773	0.354647	0.351741	42.0635	119.605
Fmr1	0.000229923	0.99977	0.528192	0.528152	3342.58	6328.84
Foxm1	0.000233994	0.999766	2.05395	2.05631	494.002	240.232
Gm7609	0.000260258	0.99974	0.473117	0.472348	174.27	368.956
Cdh13	0.000265023	0.999735	0.512423	0.512127	453.894	886.303
Wisp2	0.000274807	0.999725	0.517227	0.516981	544.869	1053.95
Pla2g7	0.000288491	0.999712	2.00964	2.01151	583.998	290.323
Ccnb2	0.000290464	0.99971	2.64703	2.66404	138.907	52.1355
Becn1	0.000294051	0.999706	0.521376	0.521167	644.648	1236.94
Tor1aip2	0.000298587	0.999701	0.530692	0.530609	1611.18	3036.48
Arhgap32	0.000301784	0.999698	2.07443	2.07727	422.591	203.431
Pdgfra	0.000304644	0.999695	0.528131	0.528116	8598.56	16281.6
Rex2	0.000313908	0.999686	2.26849	2.27495	240.456	105.692
Otud4	0.000315568	0.999684	0.529704	0.529591	1190.49	2247.96
Grpr	0.000318464	0.999682	0.253408	0.247065	15.6515	63.3804
Cnbp	0.000319021	0.999681	0.532048	0.532008	3289.76	6183.67
3830403N18Rik	0.000328919	0.999671	0.466065	0.465157	147.428	316.953
Naa25	0.000334967	0.999665	0.512792	0.512466	412.809	805.544
Itga3	0.000341947	0.999658	0.401756	0.399762	64.5626	161.518
Shox2	0.000364629	0.999635	1.92996	1.93094	992.894	514.199
Lsm11	0.000366934	0.999633	2.45916	2.47063	169.232	68.4917
Kdelr3	0.000368672	0.999631	1.90291	1.90354	1449.72	761.587
Map1b	0.0003697	0.99963	1.91305	1.91382	1222.78	638.915
Zbp1	0.000378507	0.999621	0.506029	0.505607	318.9	630.737
Abca1	0.000380701	0.999619	0.495716	0.49517	246.512	497.843
Mt2	0.000381885	0.999618	0.520157	0.519896	515.522	991.596
Fat4	0.000408373	0.999592	1.87496	1.87523	3232.04	1723.54
Atp2b4	0.000433628	0.999566	2.63799	2.6556	133.038	50.0909
Ldb2	0.000438192	0.999562	8.81014	10.1772	31.3031	3.06679
Efnb2	0.00045208	0.999548	1.9147	1.9156	1047.67	546.911
Atg7	0.0004549	0.999545	0.520283	0.519998	471.502	906.748
Scd2	0.000480689	0.999519	0.534847	0.534826	6323.02	11822.6
Ccl5	0.000490386	0.99951	0.377782	0.37516	47.9328	127.783
Sv2c	0.00049053	0.999509	0.329934	0.326055	30.3248	93.026
Gli2	0.000523274	0.999477	1.96896	1.97065	610.41	309.746
Cyp51	0.000532313	0.999468	0.511583	0.511174	328.682	643.004
Pkp4	0.00054244	0.999458	1.96036	1.96195	637.8	325.08
Gja1	0.000559835	0.99944	0.505189	0.504696	272.924	540.778
Tdg	0.000562133	0.999438	0.464564	0.46353	129.223	278.792
Fam20a	0.000576705	0.999423	0.42812	0.426482	80.2141	188.097
Rpl22l1	0.000600233	0.9994	0.537379	0.537261	1135.25	2113.05
Erp29	0.000613216	0.999387	1.88991	1.89067	1198.32	633.804
Angptl4	0.000631978	0.999368	0.52548	0.525206	489.11	931.283
Pcdha12	0.00063737	0.999363	0.0291209	0.000546499	0	18.2883
Ikzf4	0.000657683	0.999342	15.2952	22.7532	23.4773	1.02226
Knstrn	0.000684959	0.999315	2.25642	2.26354	215.209	95.0706
Phf11a	0.000707925	0.999292	0.317585	0.313144	25.9033	82.742
Cx3cl1	0.000710426	0.99929	2.21409	2.2203	233.795	105.293
Slc40a1	0.000712046	0.999288	0.51905	0.518683	365.855	705.362
Ttk	0.000713356	0.999287	2.92813	2.95986	96.8439	32.7124
Smtn	0.0007222	0.999278	1.96821	1.97009	547.804	278.056
Cenpf	0.000779636	0.99922	2.21591	2.22227	228.913	103.003
Cdca3	0.000834897	0.999165	2.26496	2.27253	204.448	89.9592
Mastl	0.000858122	0.999142	2.36813	2.37843	170.21	71.5585
Tspyl4	0.00093478	0.999065	2.11081	2.11521	287.597	135.961
Dnm3	0.000994475	0.999006	0.306591	0.301588	22.4991	74.6253
Nuak1	0.00102249	0.998978	0.489274	0.488471	167.276	342.458
Ntn1	0.00104389	0.998956	1.84543	1.84591	1781.34	965.017
Stmn1	0.0010563	0.998944	1.93849	1.9402	575.194	296.457
Stk38l	0.00106805	0.998932	0.531665	0.53138	471.502	887.325
Ggt5	0.00107906	0.998921	2.23255	2.23968	208.361	93.026
Fgd4	0.00115526	0.998845	0.0959576	0.0769145	1.95644	25.5566
Gucy2e	0.00115602	0.998844	14.6725	21.8055	22.4991	1.02226
Mrpl43	0.00116558	0.998834	0.511828	0.511294	251.403	491.709
Tmtc3	0.00118204	0.998818	0.541523	0.54134	732.687	1353.48
Gm17751	0.0012228	0.998777	7.07906	7.87774	32.2813	4.08906
Sp110	0.00123463	0.998765	0.413562	0.411418	60.591	147.288
Gpr179	0.00124936	0.998751	33.0994	1761.8	17.608	0
Zfp101	0.00127454	0.998725	2.08672	2.09096	288.575	138.006
Slc45a3	0.00128923	0.998711	0.323625	0.319057	25.4337	79.7366
Apobec1	0.0013211	0.998679	1.85406	1.85479	1168	629.715
Apcdd1	0.00133349	0.998667	1.93275	1.93453	547.804	283.167
Adamts7	0.00134432	0.998656	0.495834	0.495066	175.102	353.703
Anln	0.00135002	0.99865	1.92898	1.93071	558.564	289.301
Ggt7	0.00138327	0.998617	0.371289	0.368104	39.1288	106.315
Ppfia2	0.0014402	0.99856	0.369198	0.36594	38.1506	104.271
E2f7	0.00144237	0.998558	2.9697	3.00675	86.0834	28.6234
Klra4	0.00146034	0.99854	0.0312583	0.000587881	0	17.0003
Ube2h	0.0014689	0.998531	0.551	0.550958	3155.74	5727.75
Bcl10	0.00147953	0.99852	0.512758	0.512192	237.708	464.108
Ccnb1	0.00151076	0.998489	2.01818	2.02136	349.225	172.763
Cfh	0.00152637	0.998474	1.82427	1.82467	2013.91	1103.71
Ncoa7	0.00155176	0.998448	0.508995	0.508373	216.187	425.262
Sema3b	0.00155868	0.998441	0.40187	0.399389	51.8457	129.828
Ifit2	0.00155911	0.998441	0.537173	0.536892	476.394	887.325
Bpnt1	0.00156391	0.998436	0.466857	0.465628	108.788	233.649
Nov	0.00156602	0.998434	2.73851	2.76394	101.735	36.8015
Herc6	0.00157137	0.998429	0.543502	0.543296	647.582	1191.96
Racgap1	0.00158757	0.998412	1.8572	1.85807	978.221	526.466
Tmed7	0.00159044	0.99841	0.551543	0.551451	1444.83	2620.06
Ngfrap1	0.00167136	0.998329	1.83732	1.83797	1279.49	696.141
Cyb561	0.00172073	0.998279	10.0199	12.3842	25.4337	2.04453
Cenpi	0.00172832	0.998272	2.25657	2.26495	182.927	80.7589
Gsta4	0.00176884	0.998231	1.88353	1.88481	699.428	371.082
Asb1	0.00182776	0.998172	0.486278	0.485311	138.907	286.234
Pde4b	0.00182916	0.998171	2.06781	2.07204	281.728	135.961
Rnf128	0.00185326	0.998147	2.9733	3.01178	83.1488	27.6011
Parm1	0.00186889	0.998131	2.35794	2.36929	152.602	64.4026
Ccne2	0.00190972	0.99809	2.5545	2.5727	118.365	46.0019
Mis18bp1	0.00192366	0.998076	2.37237	2.38422	148.69	62.3581
Nol4	0.00192735	0.998073	2.15886	2.16503	219.121	101.204
Gbp2b	0.00195168	0.998048	0.282249	0.275842	16.6298	60.3136
AW112010	0.00198164	0.998018	0.215082	0.205239	8.80399	42.9351
Irak3	0.00198164	0.998018	0.215082	0.205239	8.80399	42.9351
Fdft1	0.00204908	0.997951	0.549701	0.549526	763.991	1390.28
Plk4	0.00213207	0.997868	2.09848	2.10347	249.446	118.583
Arhgap12	0.0021436	0.997856	0.548695	0.548499	681.82	1243.07
Fam83d	0.00214883	0.997851	2.44089	2.45521	133.038	54.18
Aldh3a1	0.00215583	0.997844	0.392426	0.389594	44.9982	115.516
Osbpl3	0.00215845	0.997842	1.95844	1.96092	406.94	207.52
Ncapg2	0.002262	0.997738	1.98002	1.98289	364.876	184.008
Lgi4	0.00229797	0.997702	3.06383	3.10912	76.3012	24.5343
Rnf122	0.00231654	0.997683	2.28152	2.29103	166.298	72.5807
H2afy2	0.00235834	0.997642	1.98114	1.98406	359.007	180.941
Sema5a	0.00236344	0.997637	1.82075	1.82138	1271.71	698.206
Hnrnpa1	0.00239218	0.997608	1.79671	1.79693	3537.76	1968.78
Zfp367	0.00247906	0.997521	2.13739	2.14338	219.121	102.226
Sod2	0.00249273	0.997507	0.556607	0.556494	1172.72	2107.35
B230209E15Rik	0.00261217	0.997388	4.77088	5.0189	41.0853	8.17811
Zfp422	0.00278841	0.997212	2.00591	2.0094	312.238	155.384
Ereg	0.0028021	0.997198	0.346926	0.342679	28.3684	82.8034
Mfge8	0.00281366	0.997186	0.55808	0.557962	1132.78	2030.22
Cdc45	0.00289114	0.997109	2.28365	2.2936	159.45	69.514
Nlrp4f	0.00291617	0.997084	9.64264	11.9081	24.4555	2.04453
Gas2l3	0.00300965	0.99699	2.45493	2.47054	124.019	50.1932
Ikbip	0.00303216	0.996968	1.79235	1.79273	2030.57	1132.67
Kcnt2	0.00310137	0.996899	2.98133	3.02306	77.2794	25.5566
Gpnmb	0.00310631	0.996894	0.181781	0.169107	5.86933	34.757
Gbp9	0.00311398	0.996886	0.501597	0.500733	155.684	310.922
Npr3	0.00320717	0.996793	1.86954	1.871	598.671	319.969
Cdc20	0.00321479	0.996785	2.09614	2.10154	229.882	109.382
Notch1	0.00321788	0.996782	1.92488	1.92714	423.57	219.787
Lmod1	0.00323875	0.996761	2.75166	2.78049	90.9745	32.7124
Gca	0.00329336	0.996707	0.232121	0.222715	9.78221	43.9574
Plekhg5	0.0035376	0.996462	1.89303	1.89489	490.089	258.633
Spag5	0.00354653	0.996453	2.03754	2.04184	265.098	129.828
Hp1bp3	0.00359537	0.996405	0.56202	0.561912	1217.89	2167.4
Entpd4	0.00362475	0.996375	1.8103	1.81105	1051.59	580.646
Aurkb	0.00363789	0.996362	2.28598	2.2964	152.602	66.4472
Magee1	0.00367009	0.99633	1.84965	1.85093	662.256	357.792
Slc5a7	0.0038844	0.996116	0.432786	0.430652	61.6279	143.117
Msantd3	0.00404834	0.995952	2.03095	2.03526	262.163	128.805
Dlgap5	0.00413675	0.995863	2.1735	2.18103	182.927	83.8665
Stat1	0.00417634	0.995824	0.565582	0.565521	2166.76	3831.45
Nt5dc2	0.00419515	0.995805	1.90721	1.9094	425.526	222.854
Bcl2l1	0.0043868	0.995613	0.55132	0.551029	456.829	829.056
Capn6	0.00448022	0.99552	1.77511	1.7752	8242.49	4643.12
Mmp2	0.00448338	0.995517	0.555677	0.55567	19849.1	35721
Serpine1	0.00449101	0.995509	0.460973	0.45935	82.1706	178.896
Tnr	0.00459888	0.995401	1.99095	1.99463	289.553	145.161
Fgl2	0.00461431	0.995386	0.225693	0.215498	8.80399	40.8906
Csgalnact1	0.00464464	0.995355	0.552451	0.552162	461.72	836.212
Shroom4	0.004675	0.995325	1.89866	1.9008	429.439	225.92
Dhx58	0.00468105	0.995319	0.543604	0.543207	336.508	619.492
Nbl1	0.00471417	0.995286	0.417269	0.414711	50.8675	122.672
Orc1	0.00482709	0.995173	2.5391	2.55937	104.67	40.8906
Cyp4b1	0.00493586	0.995064	9.26539	11.432	23.4773	2.04453
Fxyd1	0.00493586	0.995064	9.26539	11.432	23.4773	2.04453
Dkk3	0.00500193	0.994998	3.14804	3.20459	65.5408	20.4453
Stk4	0.00504296	0.994957	1.81529	1.81631	783.555	431.395
Fgfr2	0.00505062	0.994949	1.79673	1.79751	997.785	555.089
Pcdhga8	0.00522704	0.994773	4.3615	4.56025	41.5255	9.09815
Brip1	0.00523336	0.994767	2.09341	2.09933	208.566	99.3436
Arhgef6	0.00536481	0.994635	0.439595	0.437487	62.6061	143.117
Kif18a	0.00538477	0.994615	2.14852	2.15581	182.927	84.8479
Adamtsl4	0.00544815	0.994552	2.0068	2.01094	263.141	130.85
Dcbld1	0.00552424	0.994476	2.3435	2.3566	130.103	55.2023
Chrdl1	0.00560059	0.994399	0.283428	0.27617	14.6733	53.1577
Prr5	0.00564915	0.994351	2.15427	2.16178	179.014	82.8034
Kctd12b	0.00579155	0.994208	0.382203	0.378627	35.216	93.026
Dubr	0.00594777	0.994052	0.482147	0.480817	100.757	209.564
Vwa5a	0.00601841	0.993982	0.569287	0.569173	1163.1	2043.51
Fbxo2	0.00603846	0.993962	0.50032	0.49928	129.125	258.633
Rad54b	0.00607547	0.993925	3.17675	3.23714	62.8311	19.4026
Bora	0.00623321	0.993767	2.54672	2.56816	99.7785	38.846
Per2	0.00636757	0.993632	0.455794	0.453956	72.3883	159.473
Atad5	0.00665352	0.993346	1.93412	1.93712	324.769	167.651
Ugcg	0.00666983	0.99333	0.572324	0.572258	2011.22	3514.54
Srl	0.00670724	0.993293	0.43725	0.435004	58.6933	134.939
Limk1	0.00696586	0.993034	1.88817	1.89045	396.179	209.564
Armcx2	0.0070722	0.992928	0.572267	0.572165	1296.14	2265.34
Islr	0.00712127	0.992879	1.8285	1.82992	576.172	314.857
Adam19	0.00713958	0.99286	1.8002	1.80123	751.274	417.084
Emc8-1190005i06rik	0.00728987	0.99271	0.0364126	0.000688414	0	14.5161
Itpr1	0.00738797	0.992612	0.567286	0.567095	691.602	1219.56
Cdca7	0.00749422	0.992506	2.06424	2.06996	207.383	100.182
Syt11	0.00791443	0.992086	0.48088	0.479441	93.1658	194.332
Mid2	0.00792658	0.992073	1.97558	1.9795	265.098	133.917
Ifi27l2a	0.008066	0.991934	0.563891	0.563639	524.326	930.26
Dip2b	0.00829021	0.99171	1.75823	1.75879	1287.34	731.941
Gramd1c	0.00832629	0.991674	0.15849	0.142076	3.91288	27.6011
Vash2	0.00833964	0.99166	1.8195	1.8209	575.194	315.88
Pcdh1	0.0085478	0.991452	2.05452	2.06019	206.405	100.182
C920025E04Rik	0.0086147	0.991385	2.01842	2.02331	227.26	112.316
Ggh	0.0086706	0.991329	0.550492	0.55006	308.14	560.201
Nav2	0.0087089	0.991291	2.43008	2.4476	107.604	43.9574
Epdr1	0.00895796	0.991042	1.75336	1.7539	1319.62	752.386
Pex26	0.00903125	0.990969	1.92281	1.92589	311.074	161.518
Fanca	0.00912662	0.990873	2.45494	2.47363	103.691	41.9128
Pou6f1	0.00923058	0.990769	0.523605	0.522803	167.276	319.969
Ppp1r3c	0.00927427	0.990726	0.553809	0.553405	328.682	593.935
Npas3	0.00933915	0.990661	2.46828	2.48762	101.735	40.8906
Kif24	0.00954094	0.990459	2.18995	2.1993	150.646	68.4917
Gpr107	0.00986544	0.990135	0.575257	0.575116	934.201	1624.38
Spsb1	0.0099953	0.990005	0.355293	0.350509	25.4337	72.5807
Mapre2	0.0100461	0.989954	1.76208	1.76282	982.134	557.134
Nt5dc3	0.0104507	0.989549	0.536409	0.535755	204.517	381.744
Suv39h1	0.010626	0.989374	1.84802	1.85	425.526	230.009
Pold1	0.0106619	0.989338	1.97183	1.97599	248.468	125.738
Psat1	0.0107813	0.989219	1.73052	1.73066	4861.76	2809.18
Pole	0.0108041	0.989196	1.91685	1.91999	302.27	157.429
Prokr1	0.0108294	0.989171	2.1122	2.11961	171.189	80.7589
Sh3tc2	0.0108609	0.989139	0.308127	0.301378	16.6298	55.2023
Adamdec1	0.0109678	0.989032	0.11378	0.091558	1.95644	21.4675
Gm12338	0.0110688	0.988931	0.142031	0.123252	3.0227	24.5957
Mxd3	0.0110958	0.988904	5.45479	5.92325	30.3248	5.11132
Rgs8	0.0111691	0.988831	4.64209	4.91581	35.216	7.15585
Mad2l1	0.0112304	0.98877	1.84408	1.84605	426.504	231.032
Prob1	0.0112483	0.988752	2.17578	2.18502	149.668	68.4917
Csf2rb	0.0113254	0.988675	12.1503	17.9676	18.5373	1.02226
Prkaa2	0.011432	0.988568	0.260074	0.250795	10.7604	42.9351
Piezo2	0.0122905	0.98771	3.77909	3.91207	44.0199	11.2449
Exoc6	0.0125442	0.987456	0.500137	0.498889	107.604	215.698
Map2k4	0.0128626	0.987137	1.72894	1.72936	1614.06	933.327
Gdpd2	0.0130791	0.986921	1.7342	1.73472	1326.47	764.653
Pcdhb7	0.0130996	0.9869	0.445985	0.443655	56.7857	128.008
Fam198a	0.0137317	0.986268	2.55548	2.58031	87.0617	33.7347
Rbbp8	0.0140443	0.985956	1.84299	1.84511	394.223	213.653
Acsbg1	0.0140451	0.985955	0.325323	0.319089	18.5862	58.269
Pcdha9	0.0143316	0.985668	26.0732	1376.38	13.7538	0
Diaph3	0.0146156	0.985384	1.9398	1.94366	254.337	130.85
Lrrc17	0.0147747	0.985225	1.85228	1.8546	367.811	198.319
Neil3	0.0149031	0.985097	2.64238	2.6722	79.2359	29.6457
Emc2	0.0150425	0.984958	0.584616	0.584538	1684.5	2881.76
Llgl2	0.015284	0.984716	1.94888	1.95297	243.577	124.716
Tmem176a	0.0153796	0.98462	0.585015	0.584942	1802.86	3082.13
Orai2	0.015602	0.984398	0.566874	0.566524	377.593	666.516
Ero1lb	0.015744	0.984256	0.386879	0.382842	31.3031	81.7811
Htra3	0.0157831	0.984217	1.81134	1.81307	457.807	252.499
Ttc39c	0.0159844	0.984016	0.554741	0.554232	261.185	471.264
Ing1	0.0161294	0.983871	1.73296	1.7336	1063.33	613.358
Limch1	0.0165562	0.983444	0.51152	0.510377	117.387	230.009
Traf3ip3	0.0168219	0.983178	0.266336	0.256911	10.7604	41.9128
Incenp	0.0168594	0.983141	1.80748	1.8092	456.829	252.499
Gadd45g	0.0169602	0.98304	1.88607	1.88908	299.336	158.451
Dnajb9	0.0171202	0.98288	0.555201	0.554682	256.294	462.063
Prelp	0.0171991	0.982801	1.72114	1.72166	1297.12	753.409
C330027C09Rik	0.0175749	0.982425	1.79095	1.79246	505.74	282.145
Itgb5	0.0178012	0.982199	0.585208	0.585075	985.068	1683.67
Pcdhgb1	0.017825	0.982175	8.00109	9.69313	21.5893	2.21831
Plcb4	0.0179145	0.982085	1.75217	1.75315	725.84	414.017
Slc38a1	0.0184881	0.981512	1.85247	1.85498	339.443	182.985
Hist2h2aa2	0.0185317	0.981468	0.0402652	0.000764248	0	13.0748
Pim1	0.018997	0.981003	0.39387	0.389928	32.2813	82.8034
Zfp423	0.0195944	0.980406	1.93342	1.93748	239.664	123.694
Arhgap6	0.019633	0.980367	3.43281	3.53132	46.9546	13.2894
Mitf	0.0200072	0.979993	0.532135	0.531258	152.602	287.256
Uqcr10	0.0201767	0.979823	1.73078	1.73155	892.137	515.221
0610007P14Rik	0.02028	0.97972	1.75455	1.75564	651.495	371.082
Tlr4	0.0205459	0.979454	0.578863	0.578605	508.675	879.147
Lrfn3	0.0214362	0.978564	0.504491	0.503146	99.7785	198.319
Cml2	0.0215455	0.978454	24.8962	1311.82	13.1082	0
Cdca2	0.0216889	0.978311	2.23236	2.24484	119.343	53.1577
Lman2l	0.0219659	0.978034	1.87298	1.876	291.51	155.384
Fggy	0.0220173	0.977983	0.535808	0.534958	157.494	294.412
Prr5l	0.022875	0.977125	1.96576	1.9707	207.49	105.283
Hook2	0.0231697	0.97683	0.532549	0.531637	146.733	276.011
Uggt2	0.0232704	0.97673	1.7147	1.71534	1039.85	606.203
Asf1b	0.0233415	0.976658	2.0538	2.06092	164.341	79.7366
Mapt	0.0244186	0.975581	2.57758	2.60623	77.2794	29.6457
Ctdspl	0.0244203	0.97558	1.79762	1.79948	415.744	231.032
Adam12	0.0244378	0.975562	1.73404	1.73497	730.731	421.173
Il4ra	0.0244811	0.975519	0.5671	0.566653	295.423	521.355
Srgap1	0.0247057	0.975294	0.546301	0.545572	182.927	335.303
Tmed4	0.0250183	0.974982	0.586727	0.586529	658.343	1122.45
Gpr137b	0.0253607	0.974639	0.587794	0.587607	699.721	1190.8
Col27a1	0.0255245	0.974476	1.79186	1.79367	423.57	236.143
Tor3a	0.0259033	0.974097	0.591369	0.591234	961.591	1626.42
Sass6	0.026683	0.973317	2.30334	2.31909	103.329	44.5503
Sspn	0.0268251	0.973175	1.70778	1.70842	1025.18	600.069
Slc22a18	0.0274373	0.972563	3.36212	3.45777	45.9764	13.2894
Fam178b	0.0275537	0.972446	24.1829	1272.69	12.7169	0
Ucma	0.0275537	0.972446	24.1829	1272.69	12.7169	0
Tmem119	0.0277843	0.972216	0.586042	0.585809	560.521	956.839
Vsig10l	0.0279161	0.972084	0.492123	0.490451	80.2141	163.562
Zfp78	0.0281323	0.971868	2.36129	2.37968	94.8874	39.8683
Dhx33	0.028794	0.971206	1.69713	1.69766	1206.15	710.473
Egr3	0.0291285	0.970872	2.3729	2.39193	92.931	38.846
Slc1a4	0.029307	0.970693	1.68548	1.68582	1837.1	1089.73
Twist1	0.0299771	0.970023	1.72337	1.7243	720.949	418.106
Pcmtd2	0.0310985	0.968902	0.586468	0.586214	513.566	876.08
Pi15	0.0311711	0.968829	1.7193	1.7202	738.576	429.351
AU040320	0.0319592	0.968041	1.72651	1.72753	662.256	383.349
Mamstr	0.0324172	0.967583	5.60253	6.20722	25.4337	4.08906
Ncald	0.0324474	0.967553	4.62029	4.93765	30.3248	6.13358
Rgs4	0.0325929	0.967407	2.12703	2.13693	131.082	61.3358
Mpdz	0.0332835	0.966716	1.67589	1.6761	3013.9	1798.16
Mecp2	0.0333616	0.966638	0.594262	0.5941	804.098	1353.48
Tlr3	0.0336655	0.966335	0.590308	0.590086	586.933	994.663
Lrg1	0.0337019	0.966298	3.68366	3.8249	39.1288	10.2226
Tek	0.0337019	0.966298	3.68366	3.8249	39.1288	10.2226
2810474O19Rik	0.0337221	0.966278	1.67668	1.67683	4137.99	2467.75
Pdlim2	0.0338004	0.9662	0.595897	0.59576	943.983	1584.51
Adgrl2	0.0347717	0.965228	1.74141	1.7427	538.021	308.724
Mir155hg	0.034833	0.965167	0.244268	0.232207	7.82577	33.7347
Zfpm2	0.0369914	0.963009	1.71169	1.71261	716.058	418.106
Abat	0.0370555	0.962945	3.40131	3.50665	43.0417	12.2672
Prrx2	0.037209	0.962791	1.73546	1.73672	546.825	314.857
Aunip	0.0373092	0.962691	6.37496	7.31576	22.4991	3.06679
Sfrp2	0.0374927	0.962507	0.54902	0.548214	165.319	301.568
Smim7	0.0376879	0.962312	0.592735	0.592519	599.649	1012.04
Exo1	0.0378781	0.962122	2.2256	2.23933	107.604	48.0464
Gng7	0.0381215	0.961879	0.531789	0.530712	124.234	234.098
Tmed3	0.0383028	0.961697	0.596357	0.596189	772.794	1296.23
Fam131b	0.0384181	0.961582	1.71269	1.71364	686.711	400.727
Cxxc4	0.0388703	0.96113	2.18283	2.19505	114.452	52.1355
Trib3	0.0392736	0.960726	0.596721	0.596552	765.947	1283.96
Itga11	0.0394988	0.960501	3.04151	3.10869	50.8675	16.3562
Tmcc1	0.0403283	0.959672	1.70937	1.71032	690.624	403.794
Tmem184b	0.0406399	0.95936	1.66835	1.66866	1924.16	1153.11
Hmga1	0.0410823	0.958918	0.594403	0.594188	601.782	1012.79
Ifi30	0.041662	0.958338	1.6933	1.69404	852.03	502.954
Pam	0.0426471	0.957353	0.594387	0.594161	575.194	968.084
Cmtm4	0.0435288	0.956471	0.602011	0.601911	1285.38	2135.51
Ctsc	0.0446536	0.955346	0.319971	0.312184	14.6733	47.0241
Pagr1a	0.0447147	0.955285	0.534607	0.533522	123.256	231.032
Klra22	0.0447208	0.955279	0.202381	0.18625	4.9498	26.6198
Fgd6	0.0447281	0.955272	0.504044	0.502411	82.1706	163.562
OTTMUSG00000016609	0.0451494	0.954851	0.451951	0.449128	46.9448	104.537
Itm2c	0.0452373	0.954763	1.66153	1.6617	3558.77	2141.64
9430018G01Rik	0.0452918	0.954708	2.06934	2.07814	135.973	65.4249
Rab1a	0.0462612	0.953739	0.602989	0.602935	2380.99	3949.01
Mpv17l	0.0466511	0.953349	0.527678	0.526462	110.118	209.176
3110043O21Rik	0.0477858	0.952214	0.563084	0.562411	196.622	349.614
Fkbp14	0.0482072	0.951793	1.65995	1.66027	1870.36	1126.53
Radil	0.0488978	0.951102	2.13294	2.14399	118.365	55.2023
D15Ertd621e	0.050243	0.949757	0.604902	0.604814	1470.27	2430.94
Iglon5	0.0505205	0.949479	0.575129	0.574607	251.403	437.529
Tspan18	0.0506225	0.949377	22.3996	1174.87	11.7387	0
Cenpa	0.0511401	0.94886	2.10489	2.1151	123.256	58.269
Tspan5	0.0517475	0.948252	1.71228	1.71346	560.521	327.124
A630033H20Rik	0.0523809	0.947619	0.588574	0.588219	366.774	623.54
Edil3	0.0525408	0.947459	1.80348	1.80613	295.423	163.562
Pole2	0.0526153	0.947385	2.17974	2.19269	107.604	49.0687
Cenph	0.0532044	0.946796	2.07961	2.08909	128.147	61.3358
Serpina3n	0.0532812	0.946719	1.99602	2.00301	153.581	76.6698
Gpr141	0.0534014	0.946599	3.0525	3.12454	47.9328	15.334
Ube2t	0.0534014	0.946599	3.0525	3.12454	47.9328	15.334
Klra18	0.0553847	0.944615	0.0460734	0.000879712	0	11.3574
9230114K14Rik	0.0557944	0.944206	0.44531	0.442171	42.0635	95.1421
Ifi47	0.0558728	0.944127	0.586764	0.586368	329.66	562.215
Ces1f	0.056631	0.943369	2.26504	2.28169	93.3125	40.8906
Lpcat2	0.0567612	0.943239	0.578609	0.578101	258.25	446.729
Mbd1	0.0572088	0.942791	1.68722	1.68811	702.363	416.061
Ndst4	0.0573783	0.942622	10.3132	15.172	15.6515	1.02226
Eif4ebp2	0.0582297	0.94177	1.6905	1.69145	662.256	391.527
Fbxo31	0.0584792	0.941521	0.33337	0.325899	15.6515	48.0464
Itgb7	0.0585563	0.941444	0.185425	0.166775	3.91288	23.5121
Epas1	0.058995	0.941005	1.95378	1.95984	166.298	84.8479
Pcdhb14	0.0591374	0.940863	0.516797	0.515291	89.0181	172.763
Fas	0.059404	0.940596	0.601171	0.600951	587.911	978.307
Cdc42se2	0.0601595	0.939841	0.601626	0.601409	595.737	990.574
Klhl21	0.060488	0.939512	1.74729	1.74912	384.441	219.787
Hs6st2	0.0610809	0.938919	0.5339	0.53269	110.539	207.52
Susd2	0.0624705	0.93753	4.76345	5.15921	26.412	5.11132
1700019G17Rik	0.062574	0.937426	0.468693	0.466102	51.4544	110.405
Oasl2	0.0646414	0.935359	0.609633	0.609549	1532.87	2514.77
Fam107b	0.0646901	0.93531	1.67034	1.67108	814.858	487.62
Dusp10	0.0649091	0.935091	2.00184	2.00938	143.798	71.5585
Rad18	0.0649656	0.935034	1.82417	1.82743	248.468	135.961
2810047C21Rik1	0.0654568	0.934543	0.291973	0.281981	10.7506	38.1509
Pdcd4	0.0664097	0.93359	1.64162	1.64181	2975.75	1812.47
Fads3	0.0674447	0.932555	0.610297	0.610231	1945.68	3188.44
C430049B03Rik	0.0680776	0.931922	1.6687	1.66946	795.294	476.375
Mafb	0.0682789	0.931721	0.312411	0.303579	12.7169	41.9128
Tacc3	0.068282	0.931718	1.77548	1.77789	307.161	172.763
Dgkz	0.0684581	0.931542	0.582603	0.582097	258.25	443.663
Srpx2	0.0689605	0.93104	0.605355	0.605153	637.8	1053.95
Snx3	0.0690016	0.930998	0.608911	0.608768	898.007	1475.13
Tril	0.0691178	0.930882	1.67598	1.67685	699.428	417.104
Camkmt	0.0697681	0.930232	2.36933	2.39186	78.2577	32.7124
Nav3	0.0697681	0.930232	2.36933	2.39186	78.2577	32.7124
Enpp1	0.0702482	0.929752	0.375218	0.369444	21.5209	58.269
Gamt	0.0705706	0.929429	1.89868	1.90367	184.884	97.1151
Aldh1l2	0.0706049	0.929395	1.64223	1.64235	4781.54	2911.41
Plekha8	0.072191	0.927809	1.65731	1.65794	925.397	558.156
Cdkn3	0.0724547	0.927545	4.32751	4.61919	28.3684	6.13358
Zc3hav1l	0.0727242	0.927276	1.66597	1.66674	778.664	467.175
Ei24	0.0727953	0.927205	0.608476	0.608306	756.165	1243.07
Gm9855	0.0739334	0.926067	0.576689	0.576079	215.111	373.413
Ypel3	0.0752642	0.924736	0.57925	0.578669	225.969	390.505
Pcbd2	0.0756177	0.924382	0.472103	0.469479	50.8675	108.36
Aqp3	0.0756843	0.924316	0.244951	0.231239	6.84755	29.6457
Ctsd	0.0765454	0.923455	0.602103	0.602091	11121.4	18471.3
Bckdha	0.0765508	0.923449	0.595349	0.594981	352.16	591.891
Xpnpep2	0.0768121	0.923188	1.66073	1.66147	805.076	484.553
Daam2	0.0778036	0.922196	0.567245	0.566483	173.145	305.657
Slc30a7	0.078151	0.921849	0.610039	0.609871	764.969	1254.32
Camsap3	0.0788955	0.921105	2.41559	2.4413	72.3883	29.6457
Ap3s1	0.079485	0.920515	0.613623	0.61354	1532.87	2498.41
Ikbke	0.0801989	0.919801	0.591253	0.590817	298.357	504.998
Jak1	0.080353	0.919647	0.610841	0.610808	3853.21	6308.39
Msrb3	0.0804719	0.919528	0.608471	0.608269	634.865	1043.73
Gli1	0.0805073	0.919493	4.00725	4.23325	30.3248	7.15585
Epb41l5	0.0806302	0.91937	0.521392	0.519835	86.0834	165.607
Sertad4	0.0809125	0.919087	0.605345	0.605096	516.501	853.59
Arsj	0.0842808	0.915719	1.73915	1.74116	345.312	198.319
Rpl22	0.0844969	0.915503	1.63606	1.63616	5890.85	3600.41
Cdh11	0.0845715	0.915428	1.6572	1.65724	17224.8	10393.7
Chaf1a	0.085867	0.914133	1.71268	1.71428	411.831	240.232
Commd7	0.0871622	0.912838	0.583631	0.583067	231.692	397.374
Ect2	0.0886626	0.911337	1.80183	1.80503	243.577	134.939
Pcdh17	0.0887632	0.911237	0.485137	0.482737	55.7586	115.516
Rps27	0.0892194	0.910781	0.400795	0.395781	25.4631	64.3515
Arhgap21	0.0893342	0.910666	1.62592	1.62614	2576.63	1584.51
P3h1	0.0904728	0.909527	1.62796	1.62829	1651.24	1014.09
L3hypdh	0.0906874	0.909313	1.74339	1.74554	324.769	186.052
Crebrf	0.0910907	0.908909	0.616088	0.615987	1253.1	2034.31
Itk	0.0914266	0.908573	20.6163	1077.04	10.7604	0
Frrs1	0.0916129	0.908387	0.571058	0.570297	173.145	303.612
Gls2	0.0923933	0.907607	0.193652	0.174352	3.91288	22.4898
Slfn5	0.0926059	0.907394	2.01453	2.02323	127.002	62.767
Ostf1	0.0937332	0.906267	0.612749	0.612564	690.565	1127.34
Rfc5	0.0937745	0.906225	1.83947	1.84352	205.426	111.427
Pcdhb10	0.0942293	0.905771	0.139732	0.113089	1.95644	17.3785
Mrps25	0.0947702	0.90523	1.66683	1.66783	603.562	361.881
Mcm8	0.0947968	0.905203	1.96048	1.96761	142.82	72.5807
Sh3pxd2a	0.0966126	0.903387	1.63354	1.63361	7601.75	4653.35
Nkain4	0.096722	0.903278	9.69046	14.2244	14.6733	1.02226
Rnf112	0.096722	0.903278	9.69046	14.2244	14.6733	1.02226
Ano1	0.0984755	0.901524	0.102742	0.0690017	0.978221	14.3117
Gbp5	0.0984755	0.901524	0.102742	0.0690017	0.978221	14.3117
Kcnj15	0.0984755	0.901524	0.102742	0.0690017	0.978221	14.3117
Rgs17	0.0988397	0.90116	0.454326	0.451022	40.1071	88.937
P2rx4	0.0994802	0.90052	0.617038	0.61691	993.892	1611.09
Ugt1a2	0.100824	0.899176	20.3131	1060.41	10.5941	0
Hoxc13	0.101867	0.898133	0.394759	0.389355	23.4773	60.3136
Pcdhb11	0.102534	0.897466	0.408657	0.40379	26.412	65.4249
Tcf19	0.102592	0.897408	1.77612	1.779	258.25	145.161
Akr1cl	0.103353	0.896647	7.00193	8.57519	17.608	2.04453
Setd7	0.10357	0.89643	1.61847	1.61873	2033.72	1256.36
Per3	0.103847	0.896153	0.584367	0.583757	214.23	366.993
Tcn2	0.104027	0.895973	0.58481	0.584206	216.187	370.06
Sorbs1	0.104154	0.895846	0.553011	0.551916	121.299	219.787
Tmem185b	0.10559	0.89441	0.517075	0.515296	75.323	146.184
Pbk	0.105702	0.894298	2.10088	2.11296	103.691	49.0687
Ndufv1	0.106119	0.893881	0.615411	0.615226	688.668	1119.38
Ubald2	0.106863	0.893137	0.417397	0.412809	28.2217	68.3792
Loxl2	0.107705	0.892295	2.09216	2.10397	104.777	49.7945
Adamts9	0.108462	0.891538	1.65545	1.65638	623.127	376.193
Dbf4	0.108678	0.891322	1.70733	1.70906	375.637	219.787
Coa5	0.10871	0.89129	1.61705	1.61736	1734.39	1072.35
Uhrf1bp1l	0.108781	0.891219	1.6205	1.62089	1380.27	851.546
Chordc1	0.110299	0.889701	0.614593	0.614382	603.562	982.396
Sema6a	0.111117	0.888883	1.88605	1.89148	166.298	87.9147
Ier5l	0.114225	0.885775	0.569169	0.5683	151.624	266.811
Serpini1	0.114394	0.885606	0.437824	0.433876	33.2595	76.6698
Galnt10	0.114712	0.885288	1.63996	1.64072	746.383	454.907
Gm8909	0.115888	0.884112	0.509728	0.507737	67.3407	132.639
Bmp2k	0.116596	0.883404	0.593025	0.592498	246.512	416.061
Bbox1	0.118006	0.881994	4.96973	5.49128	22.4991	4.08906
Rab27b	0.118305	0.881695	2.25983	2.27934	79.2359	34.757
Klhdc8b	0.118463	0.881537	0.485643	0.483063	51.8457	107.338
Kank3	0.119155	0.880845	0.38873	0.382876	21.5209	56.2245
Tmem140	0.119505	0.880495	0.591168	0.590607	231.838	392.549
Gm10487	0.120204	0.879796	19.7603	1030.09	10.2909	0
Gm4836	0.120204	0.879796	19.7603	1030.09	10.2909	0
Psmb9	0.120313	0.879687	0.404045	0.398813	24.4555	61.3358
Fam214a	0.120471	0.879529	1.65186	1.65284	594.758	359.837
Reck	0.121687	0.878313	1.61439	1.61479	1347.01	834.167
Gfer	0.12235	0.87765	0.561696	0.560679	130.103	232.054
Gm6093	0.122473	0.877527	3.64992	3.82421	31.3031	8.17811
Plat	0.12285	0.87715	1.60891	1.60918	2015.14	1252.27
Nr4a1	0.123125	0.876875	0.543613	0.542277	99.7785	184.008
Nova1	0.123214	0.876786	0.493836	0.491434	55.7586	113.471
Clcn5	0.123263	0.876737	1.61318	1.61357	1377.34	853.59
Plscr2	0.123348	0.876652	0.588189	0.587575	212.274	361.278
Serpine2	0.123537	0.876463	0.622691	0.622604	1455.59	2337.92
Gimap9	0.124043	0.875957	0.365932	0.358974	17.608	49.0687
Adamts4	0.125847	0.874153	1.6615	1.66266	511.61	307.701
Arhgap11a	0.126803	0.873197	1.68521	1.68674	406.94	241.254
Adgrl1	0.127039	0.872961	1.62666	1.62731	850.074	522.377
Tob2	0.127449	0.872551	1.66426	1.66548	492.045	295.434
Cdc25a	0.127952	0.872048	1.72461	1.72681	307.161	177.874
Nrbp2	0.128308	0.871692	1.66573	1.66697	482.263	289.301
Map2k6	0.128388	0.871612	1.94908	1.95654	134.016	68.4917
Fbxo44	0.129052	0.870948	0.504596	0.502422	61.6279	122.672
Zfp462	0.130217	0.869783	1.6399	1.64076	652.473	397.661
Morn2	0.130762	0.869238	3.00866	3.09	41.0853	13.2894
Mtfr2	0.131588	0.868412	3.09599	3.18794	39.1288	12.2672
Apol10b	0.1325	0.8675	1.9313	1.93831	138.673	71.538
Tmem254b	0.132731	0.867269	0.604516	0.604104	312.571	517.419
Atp13a3	0.135911	0.864089	0.623219	0.623172	2695.98	4326.22
Id4	0.136621	0.863379	2.22316	2.24157	80.2141	35.7792
Il17rd	0.136634	0.863366	1.64414	1.64511	586.933	356.77
Ehbp1	0.137845	0.862155	1.6033	1.6036	1734.39	1081.56
Mcm3	0.138614	0.861386	1.66776	1.6691	447.047	267.833
Lrba	0.1393	0.8607	0.594867	0.594306	230.86	388.46
Ahr	0.139983	0.860017	1.64465	1.64565	570.303	346.547
Matn4	0.140155	0.859845	0.587744	0.587077	195.644	333.258
Mob1a	0.141784	0.858216	0.62561	0.62551	1262.88	2018.97
Celf1	0.142106	0.857894	0.625781	0.625694	1448.75	2315.43
Pde1b	0.142388	0.857612	2.30515	2.32806	71.4101	30.6679
Rnf219	0.142619	0.857381	1.68986	1.69158	364.876	215.698
Eqtn	0.143074	0.856926	5.56323	6.36196	19.5644	3.06679
Ltbp2	0.14689	0.85311	0.625465	0.625333	953.765	1525.22
Ptprk	0.147563	0.852437	1.61169	1.61224	967.46	600.069
Parpbp	0.149128	0.850872	2.18119	2.198	83.1488	37.8238
Frmd8	0.14994	0.85006	0.614084	0.613763	397.158	647.093
Lmcd1	0.151661	0.848339	0.458169	0.454602	37.1724	81.7811
Zcchc5	0.15216	0.84784	4.03472	4.30074	26.412	6.13358
Slc23a3	0.153156	0.846844	0.148182	0.120152	1.95644	16.3562
Traf3	0.154847	0.845153	1.64601	1.64713	513.566	311.791
Tmed1	0.156632	0.843368	1.6564	1.65768	455.851	274.989
Gm12108	0.158319	0.841681	9.06771	13.2767	13.6951	1.02226
Syt4	0.158319	0.841681	9.06771	13.2767	13.6951	1.02226
Hap1	0.159656	0.840344	0.277348	0.264225	7.82577	29.6457
Lrrc4c	0.159813	0.840187	0.245847	0.229961	5.86933	25.5566
Pianp	0.159813	0.840187	0.245847	0.229961	5.86933	25.5566
Hif3a	0.159971	0.840029	18.833	979.221	9.78221	0
Mfap2	0.159971	0.840029	18.833	979.221	9.78221	0
Zfp879	0.159971	0.840029	18.833	979.221	9.78221	0
Nsl1	0.160429	0.839571	2.3126	2.33667	68.5928	29.3492
Dpep1	0.161298	0.838702	0.589577	0.588884	187.818	318.946
Nbea	0.161753	0.838247	1.59422	1.59454	1636.56	1026.35
Hhip	0.161975	0.838025	6.62469	8.09906	16.6298	2.04453
Cyp4v3	0.162343	0.837657	0.604853	0.604377	269.989	446.729
Slc29a1	0.162609	0.837391	0.625789	0.625752	3430.62	5482.4
Lgalsl	0.164205	0.835795	1.59173	1.59196	2153.06	1352.46
Plpp1	0.164217	0.835783	0.624069	0.623861	606.497	972.173
Dscc1	0.164565	0.835435	2.48652	2.5221	56.7368	22.4898
5730559C18Rik	0.16484	0.83516	0.408481	0.403014	23.4773	58.269
Gxylt1	0.164934	0.835066	1.59179	1.59206	1931.85	1213.43
Fam180a	0.165062	0.834938	2.2624	2.28385	72.3883	31.6902
Smco4	0.165396	0.834604	2.80614	2.86953	44.0199	15.334
Hsd3b7	0.166089	0.833911	0.606092	0.605625	274.88	453.885
Lctl	0.16623	0.83377	0.110332	0.0743055	0.978221	13.2894
Tpm1	0.166647	0.833353	1.60476	1.60482	7666.32	4777.04
Tgtp1	0.166977	0.833023	0.609242	0.608816	301.018	494.438
Mmp11	0.167357	0.832643	0.629184	0.62907	1109.3	1763.41
Cdk1	0.16762	0.83238	1.6256	1.62648	620.192	381.304
Cyp1b1	0.168542	0.831458	0.620709	0.620692	7425.67	11963.6
Pkmyt1	0.169293	0.830707	2.14942	2.16535	84.127	38.846
Abca9	0.170657	0.829343	1.77126	1.77473	212.274	119.605
Cdca8	0.171028	0.828972	1.87104	1.87692	149.668	79.7366
9030617O03Rik	0.173241	0.826759	0.608647	0.6082	286.619	471.264
Pde10a	0.174033	0.825967	1.95315	1.96152	120.321	61.3358
Zfp345	0.174223	0.825777	1.81103	1.81543	180.267	99.2925
Pcdhga1	0.175067	0.824933	1.69998	1.7021	302.035	177.445
Mtr	0.177805	0.822195	1.64953	1.65084	442.156	267.833
Tinag	0.178317	0.821683	2.54229	2.5829	52.8239	20.4453
Cdc25c	0.178881	0.821119	2.38177	2.41088	61.6279	25.5566
Styk1	0.179753	0.820247	0.542191	0.540625	85.1052	157.429
Mturn	0.179992	0.820008	0.54909	0.547659	92.931	169.696
Lancl2	0.18054	0.81946	0.602689	0.602143	235.751	391.527
Spc25	0.181344	0.818656	1.92095	1.92841	128.147	66.4472
Tcea3	0.181888	0.818112	1.95381	1.96233	118.365	60.3136
Inf2	0.183628	0.816372	0.630588	0.630449	904.854	1435.26
Sync	0.183672	0.816328	0.486565	0.483657	45.9764	95.0706
Tll1	0.186634	0.813366	2.40123	2.43198	59.6813	24.5343
Fam109b	0.187181	0.812819	2.04723	2.05922	96.8439	47.0241
Dtl	0.18827	0.81173	1.74147	1.74448	231.838	132.894
Rpl31-ps12	0.188691	0.811309	2.92662	3.0056	39.4712	13.1259
Moap1	0.1891	0.8109	2.06052	2.07308	94.232	45.4499
Msi2	0.189354	0.810646	1.61581	1.61667	628.018	388.46
Cd248	0.18953	0.81047	1.58484	1.58499	3300.52	2082.35
Slc4a8	0.189836	0.810164	1.93696	1.94505	121.299	62.3581
Sdsl	0.189928	0.810072	0.183817	0.159943	2.93466	18.4008
Ank	0.19046	0.80954	0.632675	0.632585	1385.16	2189.69
Katnbl1	0.193093	0.806907	0.621496	0.621188	410.853	661.405
Sh3yl1	0.193149	0.806851	0.403252	0.397322	21.5209	54.18
Zfp518a	0.193149	0.806851	0.403252	0.397322	21.5209	54.18
Ctu2	0.193391	0.806609	0.583993	0.583137	152.602	261.7
9430015G10Rik	0.193773	0.806227	1.70552	1.70787	275.858	161.518
Cst3	0.197439	0.802561	0.628198	0.62817	4568.29	7272.39
Avpr1a	0.197649	0.802351	0.0562673	0.00108573	0	9.20038
Fam46d	0.197649	0.802351	0.0562673	0.00108573	0	9.20038
Hlf	0.197649	0.802351	0.0562673	0.00108573	0	9.20038
B630019K06Rik	0.198307	0.801693	1.93735	1.94558	119.343	61.3358
Dgka	0.198663	0.801337	0.520474	0.518369	63.5844	122.672
Tspan12	0.201025	0.798975	1.70632	1.70873	269.011	157.429
Fosl1	0.201041	0.798959	0.358487	0.350246	14.6733	41.9128
Cenpn	0.201369	0.798631	1.82979	1.83493	159.45	86.8924
Hmga1-rs1	0.202385	0.797615	0.596543	0.59586	189.599	318.2
Irx1	0.20368	0.79632	1.58828	1.58878	1023.22	644.026
Sox5	0.205875	0.794125	0.415706	0.41021	23.4773	57.2468
Ctla2b	0.206021	0.793979	0.399868	0.393677	20.5426	52.1968
Gtpbp3	0.206287	0.793713	0.618936	0.618566	343.356	555.089
Bard1	0.208529	0.791471	2.32808	2.35498	62.6061	26.5789
Arhgap27	0.208849	0.791151	0.400334	0.39414	20.5426	52.1355
Cav1	0.20898	0.79102	1.59744	1.59749	10097.2	6320.66
Tmem81	0.209334	0.790666	0.438312	0.433689	28.3684	65.4249
Camsap2	0.211576	0.788424	0.634093	0.633951	879.421	1387.21
Anapc15	0.212793	0.787207	0.526808	0.524798	66.519	126.761
P3h2	0.21283	0.78717	3.88832	4.14151	25.4337	6.13358
Spcs1	0.213221	0.786779	0.63437	0.63423	890.181	1403.57
Cacna1c	0.214477	0.785523	0.623038	0.622711	386.397	620.514
Ephb2	0.215415	0.784585	1.70532	1.70782	260.207	152.358
Gm2030	0.215576	0.784424	0.0572274	0.00110536	0	9.03681
Rnf19b	0.215759	0.784241	0.625258	0.62496	423.57	677.761
Polr2l	0.216358	0.783642	0.578531	0.57753	131.062	226.943
Thbs2	0.216872	0.783128	0.62196	0.62195	11893.2	19122.5
Pde2a	0.218002	0.781998	2.80169	2.86944	41.0853	14.3117
Pmepa1	0.218045	0.781955	0.619249	0.618862	327.704	529.533
Ralgps2	0.218302	0.781698	2.3443	2.37261	60.6497	25.5566
Ccdc47	0.219924	0.780076	0.636317	0.636231	1451.68	2281.69
Mgrn1	0.22064	0.77936	0.632796	0.632605	656.386	1037.6
Crybg3	0.221119	0.778881	1.69873	1.70114	266.076	156.406
Rbmx	0.221556	0.778444	1.60034	1.60112	666.168	416.061
Ccsap	0.221867	0.778133	2.4957	2.53508	51.8457	20.4453
Zcchc3	0.222011	0.777989	1.8458	1.85159	145.755	78.7143
Ifitm1	0.223587	0.776413	0.236113	0.217829	4.8911	22.4898
Fanci	0.22366	0.77634	2.09506	2.10984	84.127	39.8683
Ehmt2	0.225613	0.774387	0.635393	0.635343	2468.05	3884.6
Fancb	0.225714	0.774286	2.19287	2.2125	72.3883	32.7124
Negr1	0.227249	0.772751	2.02915	2.04119	93.9092	46.0019
Pvrl1	0.228422	0.771578	2.36184	2.39172	58.6933	24.5343
Rfesd	0.228931	0.771069	0.58549	0.584577	142.82	244.321
Ifitm6	0.229483	0.770517	3.42573	3.58527	29.3466	8.17811
Aplp2	0.231076	0.768924	0.627828	0.627811	7434.48	11841.9
Mex3a	0.233119	0.766881	1.58414	1.58471	866.704	546.911
Vcam1	0.234438	0.765562	0.632431	0.632403	4502.75	7120.07
Zfp9	0.235913	0.764087	1.57314	1.57353	1256.49	798.511
Tcp11l2	0.235984	0.764016	0.601824	0.601152	191.731	318.946
Smarcd1	0.237053	0.762947	1.60722	1.60817	550.738	342.458
Fam43a	0.237168	0.762832	0.635453	0.635274	697.471	1097.91
Mtfr1l	0.2373	0.7627	0.631902	0.631663	524.326	830.078
St6gal1	0.238181	0.761819	0.578827	0.57778	125.212	216.72
Cadm4	0.238483	0.761517	0.15772	0.128157	1.95644	15.334
Dhcr7	0.243812	0.756188	1.5918	1.59255	678.885	426.284
Trem3	0.244131	0.755869	6.24744	7.62294	15.6515	2.04453
Upk3b	0.244131	0.755869	6.24744	7.62294	15.6515	2.04453
Chek2	0.24656	0.75344	1.71692	1.71984	226.947	131.954
Msmo1	0.246783	0.753217	0.638628	0.638566	2011.22	3149.6
Astn2	0.24799	0.75201	8.44496	12.3291	12.7169	1.02226
Dthd1	0.24799	0.75201	8.44496	12.3291	12.7169	1.02226
Plcl1	0.249141	0.750859	2.40202	2.43558	54.7902	22.4898
Kcnip3	0.249287	0.750713	2.59524	2.64465	45.9764	17.3785
Pcx	0.25052	0.74948	0.634952	0.634737	580.085	913.904
Clec2d	0.253364	0.746636	0.639853	0.639781	1705.04	2665.04
Birc5	0.254864	0.745136	1.85219	1.8585	135.014	72.6421
Ssxb5	0.254901	0.745099	6.21915	7.59406	15.5146	2.03431
Itgbl1	0.255124	0.744876	0.638629	0.638472	792.359	1241.03
Nedd4l	0.255482	0.744518	1.66967	1.67175	290.532	173.785
Asf1a	0.256061	0.743939	0.602027	0.601319	181.949	302.59
Etaa1	0.258624	0.741376	1.67101	1.67313	285.64	170.718
Lrrc75b	0.259512	0.740488	1.96002	1.96994	102.713	52.1355
Gpr135	0.260181	0.739819	2.22121	2.24338	66.519	29.6457
Dqx1	0.260552	0.739448	0.453901	0.449542	30.3248	67.4694
Peg10	0.264635	0.735365	0.638136	0.637948	661.277	1036.58
Cyp2b13	0.265478	0.734522	17.0497	881.399	8.80399	0
Kif7	0.26548	0.73452	1.6784	1.68069	268.033	159.473
Cxcl16	0.266331	0.733669	0.119132	0.0804926	0.978221	12.2672
Ccnd1	0.266571	0.733429	1.56424	1.56437	3647.79	2331.78
2700099C18Rik	0.267073	0.732927	2.68295	2.74202	42.0635	15.334
E2f8	0.267073	0.732927	2.68295	2.74202	42.0635	15.334
Cdk9	0.269449	0.730551	0.639764	0.639597	743.448	1162.38
Tube1	0.270253	0.729747	2.11545	2.13224	76.3012	35.7792
Uxs1	0.270818	0.729182	1.58406	1.58481	669.103	422.195
Podnl1	0.273547	0.726453	0.421126	0.415373	22.4991	54.18
Slfn2	0.273953	0.726047	0.600173	0.599401	167.276	279.078
Entpd6	0.273954	0.726046	1.61422	1.61546	434.33	268.855
Serpinb8	0.274106	0.725894	1.58965	1.5905	596.715	375.171
Aurka	0.274593	0.725407	1.80355	1.80871	151.624	83.8256
Enah	0.277384	0.722616	0.642457	0.642383	1664.79	2591.58
Parp12	0.277728	0.722272	0.642776	0.642676	1240.38	1930.03
Ear2	0.277769	0.722231	2.08328	2.09868	79.5196	37.8851
Ptch1	0.277898	0.722102	1.64648	1.64827	321.835	195.252
Rpl23a	0.278087	0.721913	1.59606	1.59609	19954.7	12502.3
Gm14393	0.279376	0.720624	2.47771	2.51853	49.0871	19.4844
Dcbld2	0.280679	0.719321	1.55697	1.55717	2263.6	1453.66
Dlgap2	0.280688	0.719312	0.194299	0.169346	2.93466	17.3785
Chtf18	0.28088	0.71912	1.87599	1.88332	121.299	64.4026
Tmem176b	0.281009	0.718991	0.63763	0.6376	4228.85	6632.45
Met	0.28161	0.71839	1.56244	1.56286	1115.17	713.54
Cldn15	0.284631	0.715369	0.597032	0.59619	153.581	257.611
Rpl7a	0.285338	0.714662	1.57997	1.58002	10968.8	6942.19
Il2rb	0.286407	0.713593	2.04337	2.05711	84.127	40.8906
Klf10	0.288251	0.711749	1.57874	1.57947	670.081	424.24
Adamtsl3	0.288475	0.711525	3.74193	3.98229	24.4555	6.13358
Rian	0.288475	0.711525	3.74193	3.98229	24.4555	6.13358
E130308A19Rik	0.289615	0.710385	0.525119	0.522803	57.715	110.405
Tom1	0.290557	0.709443	0.639266	0.639048	568.346	889.37
Brca1	0.291879	0.708121	1.68565	1.68823	241.621	143.117
Ttyh3	0.292174	0.707826	1.55412	1.55432	2288.06	1472.06
Rdh10	0.292782	0.707218	0.605112	0.604382	176.08	291.345
C4b	0.294494	0.705506	0.629747	0.629378	340.176	540.502
Vopp1	0.296723	0.703277	1.55286	1.55307	2181.43	1404.59
Ska1	0.297562	0.702438	3.49937	3.68721	26.412	7.15585
Cd9	0.299241	0.700759	0.644907	0.644825	1497.66	2322.58
Msantd4	0.299425	0.700575	0.640937	0.640731	600.628	937.416
9430037G07Rik	0.300064	0.699936	1.90516	1.91367	109.561	57.2468
Zfp438	0.300225	0.699775	0.544428	0.542539	70.4319	129.828
Kpna1	0.301502	0.698498	0.641259	0.641055	605.519	944.572
Serinc3	0.302243	0.697757	0.640687	0.640654	3701.59	5777.84
Smarcd2	0.30226	0.69774	1.55253	1.55284	1506.46	970.129
Tnfsf15	0.302621	0.697379	5.02208	5.72609	17.608	3.06679
Crip1	0.302775	0.697225	0.223389	0.201867	3.91288	19.423
Ptpn6	0.302905	0.697095	0.381525	0.37358	15.6515	41.9128
Tgif2	0.304182	0.695818	1.68597	1.68863	234.773	139.028
Nr2f1	0.304322	0.695678	0.590882	0.589898	132.06	223.876
D230025D16Rik	0.304996	0.695004	0.630278	0.629899	331.617	526.466
Aldh6a1	0.305842	0.694158	0.636815	0.636532	439.221	690.028
Pla2g6	0.30785	0.69215	1.59709	1.5982	465.633	291.345
Lig3	0.309949	0.690051	1.55963	1.56014	923.441	591.891
Atp6v0e	0.31004	0.68996	0.64376	0.643585	707.254	1098.93
Lrp12	0.312311	0.687689	0.629952	0.629557	317.922	504.998
Sertad3	0.317714	0.682286	1.78196	1.78692	151.624	84.8479
Pde5a	0.317947	0.682053	2.41043	2.44756	50.0556	20.4453
Abi2	0.318175	0.681825	0.624366	0.623881	260.207	417.084
Xdh	0.319081	0.680919	0.641255	0.641225	4206.35	6559.87
Aim1	0.319476	0.680524	1.54839	1.5487	1477.11	953.772
Isyna1	0.320607	0.679393	0.646859	0.646737	1007.57	1557.93
Brca2	0.32076	0.67924	1.66887	1.67128	249.446	149.251
Cacul1	0.321037	0.678963	0.6471	0.646988	1096.59	1694.91
Plscr4	0.322568	0.677432	1.61854	1.62005	356.072	219.787
Ccdc39	0.326658	0.673342	0.526905	0.524508	55.7586	106.315
Ovgp1	0.326658	0.673342	0.526905	0.524508	55.7586	106.315
Dapk1	0.328297	0.671703	0.0628586	0.00122128	0	8.17811
Hoxd10	0.328297	0.671703	0.0628586	0.00122128	0	8.17811
Pclo	0.328297	0.671703	0.0628586	0.00122128	0	8.17811
Wdr6	0.329487	0.670513	1.54516	1.54543	1662	1075.42
Flot1	0.332925	0.667075	0.647063	0.64691	800.185	1236.94
Gsap	0.333591	0.666409	0.595817	0.594858	134.994	226.943
Slc7a1	0.334378	0.665622	1.54452	1.54482	1519.21	983.418
Dtx3l	0.335496	0.664504	0.646434	0.64626	708.535	1096.37
Rasal2	0.335869	0.664131	1.67371	1.6763	234.773	140.05
Wdhd1	0.336477	0.663523	1.68887	1.69177	216.187	127.783
Tle1	0.338841	0.661159	1.6043	1.60565	387.375	241.254
Cdc25b	0.340522	0.659478	1.57669	1.5776	537.043	340.414
Tmem132a	0.341305	0.658695	1.54849	1.54894	1033.98	667.538
Msi1	0.341628	0.658372	2.42752	2.46708	47.9328	19.423
Naa40	0.343352	0.656648	1.54994	1.55042	955.722	616.425
Tmem263	0.343507	0.656493	0.647893	0.647733	770.486	1189.52
Abcc4	0.343727	0.656273	1.56804	1.56882	609.432	388.46
Ets2	0.345634	0.654366	0.649647	0.649551	1277.56	1966.84
Tmem38a	0.345727	0.654273	0.566719	0.565187	86.0834	152.317
Ltc4s	0.352031	0.647969	0.330939	0.319194	9.78221	30.6679
Slc25a13	0.357576	0.642424	0.625622	0.625092	237.708	380.282
Tpd52	0.358915	0.641085	1.78409	1.78946	140.864	78.7143
Maml1	0.358941	0.641059	1.53939	1.53971	1392.99	904.704
Cnbd2	0.359397	0.640603	0.569311	0.567798	87.0617	153.34
Acrbp	0.360841	0.639159	0.467967	0.463588	30.3248	65.4249
Rpa2	0.362773	0.637227	1.70653	1.70998	188.797	110.405
8430436N08Rik	0.36362	0.63638	3.89928	4.20416	21.5209	5.11132
Mthfd1l	0.365238	0.634762	1.5489	1.54946	823.662	531.577
Luzp4	0.365602	0.634398	0.334732	0.323107	9.94851	30.811
Ttc38	0.365633	0.634367	1.63751	1.63956	274.88	167.651
Arrb1	0.366719	0.633281	1.58034	1.58141	460.742	291.345
Fmnl3	0.37035	0.62965	0.646377	0.646138	514.544	796.344
Ncoa1	0.370766	0.629234	0.641005	0.640681	382.484	597.002
Macrod1	0.371412	0.628588	0.605465	0.604595	147.711	244.321
Gm20554	0.371477	0.628523	1.66652	1.66916	226.947	135.961
Cenpw	0.373554	0.626446	2.02823	2.04287	77.2794	37.8238
Ndc1	0.373881	0.626119	1.60715	1.6087	340.421	211.609
Lrp8	0.374299	0.625701	2.02735	2.04196	77.3284	37.8647
Tmem154	0.376609	0.623391	2.95711	3.06012	31.3031	10.2226
Ubfd1	0.377149	0.622851	1.53657	1.53693	1228.65	799.41
Kifc5b	0.377834	0.622166	1.95537	1.96684	88.216	44.8467
Ska3	0.381481	0.618519	2.12308	2.1428	65.7267	30.6679
Abhd4	0.383794	0.616206	0.652816	0.652742	1654.17	2534.19
Tmcc3	0.385894	0.614106	1.79835	1.80436	129.125	71.5585
Sp100	0.389506	0.610494	0.650697	0.6505	622.002	956.195
Tiparp	0.391325	0.608675	1.53231	1.53264	1325.49	864.835
Xrcc3	0.39133	0.60867	2.11713	2.13674	65.5408	30.6679
Mctp1	0.392345	0.607655	0.206049	0.179923	2.93466	16.3562
Serpina3f	0.392585	0.607415	0.411724	0.404663	18.146	44.8569
B230217C12Rik	0.392593	0.607407	1.88628	1.89526	100.757	53.1577
Tmem138	0.392608	0.607392	0.594893	0.593799	118.365	199.341
Fgd3	0.392747	0.607253	0.358402	0.348163	11.7387	33.7347
Nhlrc3	0.393968	0.606032	1.62259	1.6245	285.64	175.829
Pycr1	0.398613	0.601387	1.60811	1.60978	315.965	196.275
Itpk1	0.399596	0.600404	0.511133	0.508031	43.1004	84.8479
Fkbp11	0.399686	0.600314	1.62308	1.62502	280.749	172.763
Cd38	0.399933	0.600067	0.294866	0.279394	6.84755	24.5343
Gm13051	0.400485	0.599515	1.73934	1.74384	154.422	88.5485
Oxr1	0.401078	0.598922	1.53485	1.53496	3927.56	2558.73
Dnmt3a	0.401139	0.598861	1.53769	1.5382	885.29	575.535
Sgk1	0.401202	0.598798	0.654337	0.654198	879.421	1344.28
Usmg5	0.403808	0.596192	0.651522	0.651314	587.911	902.659
Chchd6	0.404677	0.595323	0.587598	0.586342	103.691	176.852
Zfp791	0.405825	0.594175	2.18384	2.20781	58.6933	26.5789
Raet1d	0.407064	0.592936	0.316555	0.302937	8.17793	27.0184
Lmbr1	0.407534	0.592466	0.642025	0.64166	338.464	527.488
1700001G17Rik	0.407561	0.592439	15.2664	783.577	7.82577	0
Adam22	0.407561	0.592439	15.2664	783.577	7.82577	0
Cpz	0.407561	0.592439	15.2664	783.577	7.82577	0
Slc7a13	0.407561	0.592439	15.2664	783.577	7.82577	0
Tdrd9	0.407561	0.592439	15.2664	783.577	7.82577	0
Slc7a14	0.408743	0.591257	1.72971	1.73402	158.09	91.1655
Rtl1	0.409813	0.590187	4.75151	5.40815	16.6298	3.06679
Tbx2	0.409813	0.590187	4.75151	5.40815	16.6298	3.06679
Lancl3	0.41009	0.58991	1.7224	1.72653	162.385	94.0483
Pcdhga10	0.411282	0.588718	1.5387	1.53927	791.968	514.505
Irgm2	0.412491	0.587509	0.655808	0.655685	987.015	1505.32
Pomt1	0.413301	0.586699	1.5919	1.59335	350.203	219.787
Zcchc24	0.41384	0.58616	0.655728	0.655651	1581.78	2412.54
Vim	0.414137	0.585863	1.58868	1.58869	43653.1	27477.4
Kdm6b	0.414529	0.585471	1.53036	1.53077	1051.59	686.961
Gm20604	0.415681	0.584319	1.82794	1.83515	113.376	61.7754
Slc4a10	0.415835	0.584165	0.350788	0.339759	10.7604	31.6902
Pcdhgb6	0.41631	0.58369	2.09758	2.11667	65.531	30.9542
Cdk18	0.416916	0.583084	0.6189	0.618167	173.145	280.1
Pde8b	0.418496	0.581504	0.404563	0.396914	16.6298	41.9128
Kcnma1	0.418717	0.581283	0.435814	0.42975	21.5209	50.0909
Ccl8	0.420403	0.579597	0.626538	0.625919	203.47	325.08
Zfp667	0.421341	0.578659	1.75941	1.76461	138.907	78.7143
Amy1	0.423186	0.576814	0.381355	0.372305	13.6951	36.8015
Map3k15	0.423186	0.576814	0.381355	0.372305	13.6951	36.8015
Coil	0.423838	0.576162	1.58756	1.58898	354.116	222.854
S100a16	0.424966	0.575034	0.57572	0.574178	85.1052	148.228
Ephx2	0.425439	0.574561	0.596679	0.595549	114.452	192.186
Sesn3	0.426036	0.573964	1.52427	1.52459	1337.23	877.103
Shmt2	0.427249	0.572751	1.52274	1.52296	1913.4	1256.36
Zscan4c	0.427961	0.572039	15.0346	770.86	7.6986	0
Cln8	0.430166	0.569834	0.652571	0.652335	517.479	793.277
Larp1	0.431356	0.568644	1.52643	1.52656	3381.71	2215.25
Oas1b	0.432927	0.567073	0.599193	0.598093	117.387	196.275
Cited2	0.433101	0.566899	1.52586	1.52627	1059.41	694.117
Nfix	0.433408	0.566592	1.52569	1.52582	3300.52	2163.11
Fam171a1	0.434136	0.565864	1.57964	1.58097	371.724	235.121
C130026I21Rik	0.434576	0.565424	0.558609	0.556661	67.9179	122.017
Arhgap33	0.435679	0.564321	0.528558	0.525829	48.911	93.026
Klra1	0.436717	0.563283	0.141113	0.100749	1.14452	11.4494
Phactr2	0.440408	0.559592	0.520885	0.517916	44.9982	86.8924
Tpgs2	0.440416	0.559584	1.59652	1.59817	312.052	195.252
Gmnn	0.44187	0.55813	2.04188	2.05851	69.4537	33.7347
Agtr2	0.442284	0.557716	1.79141	1.79772	121.299	67.4694
Lbr	0.444073	0.555927	1.54177	1.54251	605.519	392.549
Psg29	0.44459	0.55541	7.45479	10.8223	11.1615	1.02226
Fdxr	0.444809	0.555191	1.67139	1.67454	191.731	114.494
3110039I08Rik	0.44482	0.55518	1.52014	1.52046	1319.62	867.902
Acaa2	0.446034	0.553966	1.53166	1.53224	758.121	494.776
Foxk2	0.446099	0.553901	1.52157	1.52195	1143.54	751.364
6030419C18Rik	0.449741	0.550259	0.539566	0.537091	53.8021	100.182
Zc3h3	0.450705	0.549295	1.57428	1.57559	373.68	237.165
Plcb1	0.452538	0.547462	1.5536	1.55457	478.35	307.701
Mdm4	0.453646	0.546354	0.659073	0.659003	1724.6	2617
Txn1	0.455389	0.544611	0.659184	0.659034	805.076	1221.61
Large	0.458916	0.541084	0.658736	0.658565	708.232	1075.42
Zfp652	0.458926	0.541074	1.57164	1.57293	374.659	238.188
Ccdc18	0.460035	0.539965	2.04581	2.06303	67.4972	32.7124
Nrm	0.460035	0.539965	2.04581	2.06303	67.4972	32.7124
Rgl1	0.462232	0.537768	0.647254	0.646882	330.639	511.132
Parp9	0.463027	0.536973	0.660794	0.66069	1165.06	1763.41
2410006H16Rik	0.465106	0.534894	1.51621	1.51638	2545.33	1678.56
Aph1c	0.467303	0.532697	0.450917	0.445224	23.1154	51.931
Rgs2	0.467772	0.532228	1.52687	1.52745	746.383	488.642
H2-T24	0.468918	0.531082	2.49818	2.55076	39.1288	15.334
Smad9	0.469216	0.530784	2.32956	2.3664	45.9764	19.423
Slc10a6	0.470388	0.529612	0.557473	0.555392	63.5844	114.494
Znfx1	0.470463	0.529537	0.661497	0.661392	1140.61	1724.56
Wfdc3	0.470854	0.529146	5.49296	6.67068	13.6951	2.04453
Podn	0.472677	0.527323	3.08944	3.22687	26.412	8.17811
Adh1	0.474254	0.525746	2.01046	2.02612	70.4319	34.757
Ssxb9	0.476107	0.523893	4.15817	4.59603	17.8427	3.87438
Rapgefl1	0.476268	0.523732	1.80916	1.81638	109.561	60.3136
Ncor2	0.477135	0.522865	1.51254	1.51273	2188.28	1446.58
Mtfmt	0.477397	0.522603	1.64658	1.64939	204.869	124.205
Tk2	0.477437	0.522563	0.654551	0.654269	431.395	659.36
Gmds	0.479424	0.520576	0.646181	0.645766	296.401	458.997
Tmem60	0.48011	0.51989	0.616368	0.615478	142.82	232.054
Gm2897	0.480264	0.519736	0.241868	0.218755	3.85419	17.6545
Rtn4rl2	0.480401	0.519599	0.181023	0.147859	1.95644	13.2894
Ptp4a3	0.481139	0.518861	2.09785	2.11849	60.6497	28.6234
Alg13	0.482371	0.517629	1.60921	1.61128	255.316	158.451
Cela1	0.484056	0.515944	0.61608	0.615177	140.864	228.987
Prex2	0.484079	0.515921	1.57762	1.57912	327.704	207.52
Klhl42	0.484139	0.515861	1.52853	1.5292	645.626	422.195
Fkbp7	0.48506	0.51494	1.51939	1.5199	826.597	543.844
Asic1	0.485786	0.514214	0.632279	0.63164	195.644	309.746
Glipr2	0.486962	0.513038	0.662507	0.662366	849.096	1281.92
Prdm5	0.487194	0.512806	1.52242	1.523	739.535	485.575
Hacd3	0.488874	0.511126	1.512	1.51237	1123.98	743.186
Fbxl5	0.489066	0.510934	0.662569	0.662422	820.727	1238.98
B3galnt1	0.489495	0.510505	0.654019	0.653708	392.267	600.069
Tspan7	0.490343	0.509657	0.629629	0.62894	181.949	289.301
Trio	0.492344	0.507656	1.51061	1.51077	2577.61	1706.16
Apon	0.493107	0.506893	0.071199	0.00139551	0	7.15585
Crmp1	0.493107	0.506893	0.071199	0.00139551	0	7.15585
Dusp28	0.493107	0.506893	0.071199	0.00139551	0	7.15585
Foxp2	0.493107	0.506893	0.071199	0.00139551	0	7.15585
Slc28a2	0.493107	0.506893	0.071199	0.00139551	0	7.15585
Spink10	0.493107	0.506893	0.071199	0.00139551	0	7.15585
Tmem179	0.493107	0.506893	0.071199	0.00139551	0	7.15585
Zfp750	0.493107	0.506893	0.071199	0.00139551	0	7.15585
Il1rap	0.494365	0.505635	0.662413	0.662349	1876.23	2832.69
Gm13154	0.494563	0.505437	1.53543	1.53626	533.649	347.365
Tnrc18	0.497347	0.502653	1.51124	1.51138	3001.99	1986.26
Gtf3c5	0.497445	0.502555	0.65408	0.653758	377.593	577.579
A130010J15Rik	0.497922	0.502078	0.612358	0.611362	128.147	209.615
Nfatc4	0.498901	0.501099	1.50934	1.50969	1154.4	764.653
Paip2b	0.498915	0.501085	0.662215	0.662033	663.234	1001.82
Ano6	0.499065	0.500935	1.51725	1.51735	4544.81	2995.23
Paqr4	0.49948	0.50052	1.73239	1.73746	134.994	77.6921
Bok	0.500251	0.499749	2.16684	2.19245	53.8021	24.5343
Letmd1	0.501051	0.498949	1.5155	1.516	827.575	545.889
Cpa2	0.501144	0.498856	7.19946	10.4338	10.7604	1.02226
D730005E14Rik	0.501144	0.498856	7.19946	10.4338	10.7604	1.02226
Gadd45a	0.501808	0.498192	0.661785	0.661588	611.388	924.127
E230016K23Rik	0.502122	0.497878	0.513171	0.509704	38.5321	75.6066
Col4a3bp	0.504481	0.495519	0.664335	0.664197	874.529	1316.68
Pygo1	0.504961	0.495039	2.37697	2.41962	42.0635	17.3785
Acox3	0.505747	0.494253	0.653053	0.652701	346.29	530.555
Sepp1	0.505881	0.494119	0.652213	0.652196	7147.86	10959.7
Lix1	0.506051	0.493949	0.185951	0.15286	2.01514	13.2383
Tmem42	0.508543	0.491457	1.92534	1.93753	79.2359	40.8906
Sgol1	0.510037	0.489963	1.7108	1.71536	143.798	83.8256
Mta1	0.510609	0.489391	1.5082	1.50859	1037.89	687.984
Ank2	0.513158	0.486842	1.52117	1.52183	645.626	424.24
Cnnm4	0.513205	0.486795	1.70428	1.7087	146.733	85.8702
Zc2hc1a	0.514253	0.485747	1.50594	1.5063	1142.56	758.52
Car15	0.514812	0.485188	0.219311	0.19191	2.93466	15.334
Kcnab1	0.514812	0.485188	0.219311	0.19191	2.93466	15.334
Sema4g	0.515195	0.484805	0.524086	0.520912	42.0635	80.7589
Plod2	0.516048	0.483952	1.50699	1.50739	1033.98	685.939
Cep68	0.516692	0.483308	1.51852	1.51915	673.994	443.663
Gm4349	0.518193	0.481807	5.25009	6.3164	13.5484	2.13653
Mn1	0.518924	0.481076	0.627346	0.626567	161.406	257.611
Pcdhb21	0.51943	0.48057	2.11171	2.13423	56.7368	26.5789
B4galnt1	0.520913	0.479087	0.411226	0.403066	15.6515	38.846
Rpia	0.521055	0.478945	1.55792	1.55924	357.051	228.987
Zbtb8a	0.521372	0.478628	0.514796	0.511295	38.1506	74.6253
Foxf2	0.522332	0.477668	1.62487	1.62746	211.296	129.828
Itgb3	0.522899	0.477101	1.51147	1.51199	791.381	523.399
Timm10	0.523729	0.476271	0.592316	0.590874	89.9963	152.317
A4galt	0.524803	0.475197	4.48093	5.09022	15.6515	3.06679
Cd84	0.524803	0.475197	4.48093	5.09022	15.6515	3.06679
Serpinh1	0.525397	0.474603	1.5464	1.54643	19833.4	12825.3
Il17ra	0.525499	0.474501	0.642391	0.641841	225.049	350.637
Lncppara	0.525727	0.474273	0.248866	0.225602	3.91288	17.3785
C1ra	0.525812	0.474188	0.657912	0.657887	4817.19	7322.22
Actg1	0.52583	0.47417	1.557	1.55702	29487.5	18938.5
Nenf	0.527311	0.472689	0.657138	0.656814	374.659	570.423
Lyz1	0.52744	0.47256	0.354133	0.341986	9.78221	28.6234
Nlrc3	0.528675	0.471325	2.70079	2.78217	31.3031	11.2449
Pif1	0.528675	0.471325	2.70079	2.78217	31.3031	11.2449
Prkca	0.529536	0.470464	1.51203	1.5126	737.579	487.62
Cul9	0.529576	0.470424	0.548925	0.546424	53.0783	97.1457
Spats2l	0.530433	0.469567	0.386936	0.377152	12.7169	33.7347
Cdh2	0.532265	0.467735	1.50537	1.50549	3328.89	2211.16
Enpp2	0.533773	0.466227	0.667508	0.667386	983.112	1473.08
Tonsl	0.533786	0.466214	1.66148	1.66497	170.21	102.226
Cntrob	0.53522	0.46478	1.5785	1.58025	282.706	178.896
Raet1b	0.535549	0.464451	3.81093	4.14981	18.5275	4.45707
Haus1	0.535884	0.464116	1.65707	1.66047	173.145	104.271
Dbhos	0.537676	0.462324	2.51621	2.57512	35.6855	13.8517
Slf1	0.53808	0.46192	1.58517	1.58705	266.076	167.651
Abhd2	0.538811	0.461189	0.664518	0.6643	550.738	829.056
Raet1e	0.539622	0.460378	0.0738445	0.00145141	0	6.87984
Serpinb9	0.540161	0.459839	1.49847	1.49877	1352.88	902.659
Nphp3	0.540801	0.459199	1.56638	1.56793	309.353	197.297
Nhsl2	0.541342	0.458658	2.77548	2.86892	29.3466	10.2226
Rps27a	0.541353	0.458647	1.54232	1.54234	19084.1	12373.5
Pfas	0.542638	0.457362	1.51883	1.51957	574.685	378.187
Tgfbr3	0.542831	0.457169	0.660201	0.660174	4435.25	6718.32
Pkia	0.54301	0.45699	1.55934	1.56077	328.682	210.586
Gch1	0.543427	0.456573	0.141745	0.0965754	0.978221	10.2226
Edn1	0.543542	0.456458	0.44177	0.435087	19.5644	44.9796
Mmrn2	0.543542	0.456458	0.44177	0.435087	19.5644	44.9796
Odc1	0.544752	0.455248	1.49701	1.49724	1761.68	1176.62
Gpt2	0.545395	0.454605	1.49682	1.49708	1542.65	1030.44
Rbl1	0.545824	0.454176	1.56386	1.56539	312.052	199.341
Tmem173	0.548017	0.451983	1.51182	1.51246	652.473	431.395
Vbp1	0.549956	0.450044	0.666045	0.665834	568.346	853.59
Cela3b	0.550794	0.449206	0.510466	0.506674	35.216	69.514
Slc25a33	0.551383	0.448617	0.607642	0.60644	106.626	175.829
Gxylt2	0.552126	0.447874	0.658791	0.658451	356.072	540.778
Alppl2	0.552502	0.447498	3.91507	4.29806	17.608	4.08906
Zfp513	0.552674	0.447326	0.648074	0.647566	241.621	373.126
Slfn10-ps	0.554868	0.445132	2.50658	2.56559	35.2649	13.7392
Ifit1bl1	0.554928	0.445072	0.330899	0.316351	7.82577	24.7592
Hif1an	0.555223	0.444777	0.669713	0.669604	1096.59	1637.67
Soga1	0.555528	0.444472	1.49559	1.49592	1232.56	823.945
Gdpd5	0.556439	0.443561	0.491195	0.486653	29.3466	60.3136
Gm3696	0.556539	0.443461	13.6079	692.602	6.91602	0
Slc25a39	0.557834	0.442166	1.494	1.49424	1651.24	1105.07
Ctsz	0.55785	0.44215	0.669831	0.669703	928.332	1386.19
Cenpu	0.558505	0.441495	2.12784	2.15259	52.8239	24.5343
Pcdhga2	0.559488	0.440512	3.43711	3.67098	20.5915	5.60201
Clec11a	0.561365	0.438635	2.97735	3.1074	25.4337	8.17811
Ptgir	0.56224	0.43776	0.530759	0.52759	42.0635	79.7366
Ncam1	0.562271	0.437729	0.669854	0.669706	805.105	1202.18
Tpst1	0.562983	0.437017	1.51191	1.51261	593.78	392.549
Tagln	0.563006	0.436994	1.70738	1.71228	133.038	77.6921
Snhg18	0.563104	0.436896	1.50757	1.5082	658.343	436.507
Capns2	0.566546	0.433454	0.526502	0.523176	40.1071	76.6698
Pla2g15	0.566784	0.433216	0.67039	0.670244	818.771	1221.61
Esp31	0.567702	0.432298	13.4831	685.755	6.84755	0
Mgat4e	0.567702	0.432298	13.4831	685.755	6.84755	0
Nup210	0.567702	0.432298	13.4831	685.755	6.84755	0
Pla2g5	0.567702	0.432298	13.4831	685.755	6.84755	0
Sema5b	0.567702	0.432298	13.4831	685.755	6.84755	0
Shank2	0.567702	0.432298	13.4831	685.755	6.84755	0
Shroom2	0.567702	0.432298	13.4831	685.755	6.84755	0
Stk32c	0.567702	0.432298	13.4831	685.755	6.84755	0
Vsig1	0.567702	0.432298	13.4831	685.755	6.84755	0
Arhgap31	0.568099	0.431901	1.49189	1.49211	1813.62	1215.47
Synpo	0.568366	0.431634	1.49184	1.49212	1401.79	939.461
Hira	0.568953	0.431047	1.50258	1.50314	726.818	483.531
Sult1a1	0.569376	0.430624	3.30275	3.50461	21.5209	6.13358
B4galnt2	0.569574	0.430426	0.190896	0.156409	1.96622	12.625
Tnk2	0.572624	0.427376	0.668167	0.66795	551.717	825.989
Nudt7	0.573381	0.426619	0.630612	0.629781	150.646	239.21
Sapcd2	0.574562	0.425438	2.51383	2.57513	34.2377	13.2894
Ppp2r5b	0.576019	0.423981	0.656219	0.655797	287.597	438.551
Cacnb2	0.578141	0.421859	0.601094	0.599694	91.9528	153.34
Pik3ip1	0.579774	0.420226	1.49173	1.49211	1041.81	698.206
Car5b	0.581161	0.418839	0.663442	0.663126	379.873	572.856
Ckap4	0.581525	0.418475	1.49492	1.49504	3321.06	2221.38
Gtse1	0.581788	0.418212	1.65559	1.65926	159.45	96.0928
Mmp9	0.582076	0.417924	1.53903	1.54028	359.007	233.076
Mcrs1	0.582752	0.417248	0.662405	0.662069	358.029	540.778
Sec24d	0.583105	0.416895	1.49141	1.49156	2622.61	1758.29
Gm5643	0.583249	0.416751	0.382894	0.372196	11.5528	31.0564
Ccdc85b	0.584884	0.415116	0.644889	0.644272	199.557	309.746
Plcxd2	0.584893	0.415107	0.625048	0.624093	132.06	211.609
Cib2	0.585396	0.414604	0.48359	0.478553	26.412	55.2023
Asap3	0.586336	0.413664	1.53305	1.53421	379.55	247.388
Pcyt1b	0.586787	0.413213	1.52079	1.52174	448.025	294.412
Mageb2	0.588252	0.411748	13.2513	673.038	6.72038	0
Svep1	0.588307	0.411693	0.668102	0.668062	2936.62	4395.74
E530011L22Rik	0.589076	0.410924	2.03078	2.05017	58.6933	28.6234
Hyal1	0.589586	0.410414	2.34853	2.39293	39.1288	16.346
Gm5065	0.590838	0.409162	1.79521	1.80327	95.8656	53.1577
Mtus1	0.591391	0.408609	1.54335	1.54471	331.617	214.675
Zc3h12b	0.592257	0.407743	1.95628	1.97154	66.519	33.7347
Tro	0.59227	0.40773	0.527809	0.524401	39.1288	74.6253
Abca8b	0.592899	0.407101	1.49205	1.49251	855.943	573.49
Gm26705	0.594203	0.405797	5.11571	6.19455	12.7169	2.04453
Rbm47	0.594203	0.405797	5.11571	6.19455	12.7169	2.04453
Sla	0.594203	0.405797	5.11571	6.19455	12.7169	2.04453
Slco1a5	0.594203	0.405797	5.11571	6.19455	12.7169	2.04453
Trem2	0.594203	0.405797	5.11571	6.19455	12.7169	2.04453
Flrt2	0.596614	0.403386	1.49148	1.4916	3282.91	2200.93
Ipo7	0.597476	0.402524	0.673997	0.673895	1155.28	1714.34
Zfp763	0.597706	0.402294	1.68199	1.68648	137.929	81.7811
Sema3a	0.598574	0.401426	1.48643	1.4866	2256.76	1518.06
Ier5	0.60073	0.39927	0.67104	0.670819	539	803.5
Wdr90	0.600882	0.399118	1.57056	1.57248	252.381	160.495
Lbp	0.601805	0.398195	0.588432	0.586684	74.3644	126.761
Ctf1	0.602782	0.397218	1.66489	1.66896	146.733	87.9147
Arid3b	0.603103	0.396897	0.438149	0.430751	17.608	40.8906
Ccdc141	0.603147	0.396853	1.80735	1.81602	90.9745	50.0909
Mr1	0.603396	0.396604	0.65601	0.655534	255.316	389.483
Cc2d2a	0.603697	0.396303	0.669395	0.669137	461.72	690.028
Akr1e1	0.6037	0.3963	0.626304	0.62533	129.125	206.497
Ifnar2	0.604715	0.395285	0.673859	0.673694	718.992	1067.24
Lum	0.605793	0.394207	1.69896	1.704	127.169	74.6253
Eldr	0.606228	0.393772	2.61784	2.69526	30.3248	11.2449
C77080	0.606745	0.393255	0.668091	0.667804	415.744	622.559
Aldh1a1	0.607637	0.392363	0.597016	0.595444	82.1706	138.006
Slc26a2	0.607747	0.392253	1.52528	1.5264	385.419	252.499
Hus1	0.607802	0.392198	1.53594	1.53724	339.443	220.809
Mob3c	0.607817	0.392183	1.57893	1.58104	232.777	147.226
F730043M19Rik	0.608506	0.391494	0.398828	0.388934	12.7169	32.7124
Fam101b	0.608592	0.391408	2.03503	2.05522	56.7368	27.6011
Abi3bp	0.609252	0.390748	0.666314	0.665992	371.724	558.156
Tubg2	0.609699	0.390301	0.23106	0.202572	2.93466	14.5264
Lzts3	0.610947	0.389053	0.611337	0.610058	99.7785	163.562
Lbx2	0.611296	0.388704	0.195462	0.160171	1.95644	12.2672
Aqp5	0.612426	0.387574	0.463909	0.457771	21.5209	47.0241
Ints7	0.612589	0.387411	1.51691	1.51791	423.589	279.058
Eef1g	0.613143	0.386857	1.52746	1.52749	18630.2	12196.6
Zfp36l1	0.613249	0.386751	0.671562	0.671516	2589.35	3855.98
Epha2	0.614237	0.385763	0.616763	0.615582	107.604	174.807
Gbp2	0.615416	0.384584	0.669511	0.669231	425.526	635.848
Smc4	0.615973	0.384027	1.48174	1.48192	2070.89	1397.43
AW554918	0.617433	0.382567	1.57139	1.57342	239.664	152.317
Spata24	0.617457	0.382543	2.15766	2.18668	46.9546	21.4675
Cyb5rl	0.617837	0.382163	0.529188	0.525695	38.1506	72.5807
C1s2	0.617882	0.382118	0.676244	0.676127	1004.09	1485.07
Zfp280c	0.618014	0.381986	1.48844	1.48895	761.056	511.132
Smarca1	0.619529	0.380471	1.48979	1.49034	716.058	480.464
Ap2b1	0.620616	0.379384	1.48877	1.48887	3838.54	2578.15
Csrp2	0.621253	0.378747	1.74487	1.75152	105.648	60.3136
Pbx3	0.621318	0.378682	1.55678	1.55854	266.076	170.718
Kpna2	0.621778	0.378222	1.47913	1.47937	1562.22	1056
Gm15091	0.622333	0.377667	12.8589	651.517	6.50517	0
Pcdhb4	0.622394	0.377606	0.306898	0.288577	5.86933	20.3635
Echdc2	0.622405	0.377595	0.646596	0.645931	184.884	286.234
Bak1	0.623556	0.376444	1.48866	1.4892	717.036	481.486
Kalrn	0.623642	0.376358	0.654535	0.653997	225.969	345.525
Skp2	0.625002	0.374998	1.50641	1.50728	471.502	312.813
Dclk2	0.625194	0.374806	1.49466	1.49532	597.693	399.705
Hhat	0.626135	0.373865	0.582983	0.581021	66.519	114.494
Tdrd7	0.62627	0.37373	0.676509	0.676353	752.252	1112.22
Eya4	0.628728	0.371272	0.287063	0.266209	4.8911	18.4008
Ifrd2	0.628925	0.371075	1.659	1.66313	142.82	85.8702
Zmat1	0.630058	0.369942	1.65383	1.65784	145.755	87.9147
Kazald1	0.630278	0.369722	1.95897	1.97526	62.6061	31.6902
Card19	0.631053	0.368947	0.60225	0.60072	84.127	140.05
Nek2	0.631148	0.368852	1.76447	1.77193	97.8221	55.2023
Plekhg3	0.631276	0.368724	1.50336	1.50421	481.304	319.969
Trim34a	0.631291	0.368709	0.633682	0.632776	137.675	217.579
Pygb	0.631482	0.368518	1.47749	1.47769	1895.79	1282.94
Usp31	0.632802	0.367198	1.49075	1.49138	625.083	419.128
4933421O10Rik	0.63314	0.36686	1.83809	1.84849	80.2239	43.3951
Lgals7	0.633596	0.366404	2.76549	2.86872	26.412	9.20038
Tns4	0.633656	0.366344	0.234398	0.205609	2.93466	14.3117
Ezh2	0.634044	0.365956	1.49221	1.49287	596.715	399.705
Epm2a	0.635312	0.364688	6.57671	9.48615	9.78221	1.02226
Snora81	0.635312	0.364688	6.57671	9.48615	9.78221	1.02226
Ush1g	0.635312	0.364688	6.57671	9.48615	9.78221	1.02226
Nol4l	0.636796	0.363204	1.74198	1.74872	103.691	59.2913
Slc25a10	0.637496	0.362504	1.50866	1.50963	427.483	283.167
Nid2	0.637988	0.362012	0.678103	0.677956	801.163	1181.74
Adck3	0.638143	0.361857	0.500334	0.495634	28.3684	57.2468
Cdc7	0.639126	0.360874	1.54707	1.54873	273.902	176.852
Akna	0.640005	0.359995	1.50374	1.50463	456.829	303.612
Xrcc5	0.640611	0.359389	0.671762	0.671469	404.983	603.136
Trp53rkb	0.640788	0.359212	0.458905	0.452262	19.8285	43.8551
Foxo1	0.641714	0.358286	0.640151	0.639334	151.624	237.165
Serpina3c	0.642098	0.357902	0.483996	0.47856	24.4555	51.1132
L3mbtl2	0.642364	0.357636	1.52968	1.53104	320.856	209.564
Gldc	0.642473	0.357527	0.47428	0.468389	22.4991	48.0464
4930579G24Rik	0.643762	0.356238	1.7528	1.76001	99.0351	56.2654
Nasp	0.644349	0.355651	1.48229	1.48281	733.666	494.776
S100a1	0.644635	0.355365	0.570569	0.568213	55.7586	98.1373
Adgrl3	0.644817	0.355183	2.86525	2.98793	24.4555	8.17811
Peli1	0.645538	0.354462	1.5019	1.50279	457.807	304.635
Larp4	0.645979	0.354021	0.678729	0.678645	1402.77	2067.02
Topbp1	0.648659	0.351341	1.47305	1.47336	1213.97	823.945
Elmod2	0.649269	0.350731	0.674622	0.674361	452.916	671.627
D630045J12Rik	0.6498	0.3502	1.48379	1.48437	664.026	447.343
Dpy19l4	0.649874	0.350126	1.50279	1.50371	441.178	293.39
Tmed8	0.649986	0.350014	0.661583	0.661104	251.403	380.282
Tmem241	0.651052	0.348948	1.59486	1.59758	187.818	117.56
Spopl	0.651435	0.348565	0.661163	0.660674	246.512	373.126
Lmo4	0.651621	0.348379	0.679911	0.67981	1154.3	1697.98
Tnfrsf21	0.652373	0.347627	0.576423	0.574191	58.6933	102.226
Wbscr27	0.653253	0.346747	0.635817	0.634894	134.994	212.631
Lgals9	0.653839	0.346161	1.48142	1.48152	3878.65	2618.02
Zfp37	0.653862	0.346138	1.56375	1.56582	228.904	146.184
Cks2	0.655122	0.344878	1.54536	1.54708	264.12	170.718
Kif5a	0.655186	0.344814	0.556266	0.55345	46.9546	84.8479
Rab3gap1	0.655582	0.344418	0.679637	0.67947	704.319	1036.58
Rsl1	0.656194	0.343806	0.571836	0.569465	55.3575	97.2173
Fktn	0.656842	0.343158	1.52758	1.52897	311.045	203.431
Oip5	0.657321	0.342679	1.92817	1.94345	63.5844	32.7124
Phka1	0.657961	0.342039	1.48082	1.48139	676.929	456.952
Abca3	0.658328	0.341672	0.635785	0.63485	133.038	209.564
Tagln2	0.658762	0.341238	0.679322	0.679252	1677.65	2469.85
Arhgef39	0.659283	0.340717	3.15636	3.34538	20.5426	6.13358
Nap1l3	0.659283	0.340717	3.15636	3.34538	20.5426	6.13358
Tsacc	0.659283	0.340717	3.15636	3.34538	20.5426	6.13358
Il2rg	0.660146	0.339854	0.0820914	0.00162771	0	6.13358
Nlrp1b	0.660146	0.339854	0.0820914	0.00162771	0	6.13358
Nme5	0.660146	0.339854	0.0820914	0.00162771	0	6.13358
Pacrg	0.660146	0.339854	0.0820914	0.00162771	0	6.13358
Slurp1	0.660146	0.339854	0.0820914	0.00162771	0	6.13358
Tmem253	0.660146	0.339854	0.0820914	0.00162771	0	6.13358
Bzw2	0.66047	0.33953	1.47138	1.47174	1029.09	699.229
Gm3435	0.66049	0.33951	0.448844	0.441455	17.7254	40.1648
Azin1	0.660594	0.339406	1.46957	1.4698	1586.67	1079.51
Erc2	0.661045	0.338955	1.69404	1.6995	116.408	68.4917
Pi4k2b	0.66197	0.33803	0.678198	0.677976	530.196	782.032
Cpeb2	0.662335	0.337665	1.49452	1.49536	475.415	317.924
Pydc4	0.66235	0.33765	0.313488	0.294941	5.86933	19.9239
Tmem169	0.662925	0.337075	0.348051	0.333124	7.82577	23.5121
Pde3b	0.66333	0.33667	1.5394	1.54105	270.967	175.829
AI464131	0.663927	0.336073	1.51676	1.51799	341.399	224.898
Zfp799	0.664317	0.335683	1.5037	1.5047	404.876	269.07
Vwf	0.664422	0.335578	0.563642	0.561	49.8893	88.937
Fbxo36	0.665764	0.334236	0.572518	0.570122	54.7804	96.0928
Pnp	0.666169	0.333831	0.68031	0.680238	1631.69	2398.71
Lrrc31	0.666339	0.333661	0.0825968	0.00163862	0	6.09269
Micall2	0.66634	0.33366	0.681277	0.681123	756.165	1110.18
Cracr2a	0.667882	0.332118	0.549946	0.546867	43.0417	78.7143
Als2cl	0.669776	0.330224	0.484224	0.478564	23.4773	49.0687
Nsun3	0.671028	0.328972	0.561005	0.558253	47.9328	85.8702
Tmeff1	0.671113	0.328887	1.49924	1.5002	418.679	279.078
Sept6	0.671383	0.328617	1.47039	1.47081	893.116	607.225
Rasa4	0.671708	0.328292	0.675954	0.675666	408.896	605.18
Fuk	0.671904	0.328096	0.660097	0.659546	219.121	332.236
Cenpq	0.671997	0.328003	1.592	1.59481	180.971	113.471
Pawr	0.673142	0.326858	0.661931	0.661408	229.882	347.57
Reep5	0.674978	0.325022	1.466	1.46622	1650.26	1125.51
Camk2d	0.676955	0.323045	0.682406	0.68232	1358.75	1991.37
Scrn3	0.67705	0.32295	0.661006	0.660458	220.1	333.258
Ccdc3	0.677473	0.322527	2.5349	2.60834	29.3466	11.2449
Gm20939	0.678235	0.321765	1.50004	1.50105	398.967	265.789
Nadsyn1	0.678593	0.321407	0.604453	0.602812	78.2577	129.828
Gpr146	0.680403	0.319597	0.617913	0.616562	93.9092	152.317
Xrcc2	0.681009	0.318991	1.74794	1.75549	93.6842	53.3622
Maob	0.681299	0.318701	0.156609	0.107294	0.978221	9.20038
Ppp4r4	0.681299	0.318701	0.156609	0.107294	0.978221	9.20038
Nhsl1	0.681875	0.318125	1.62304	1.62669	149.668	92.0038
Zfp784	0.682237	0.317763	1.89921	1.91356	64.5626	33.7347
Gstcd	0.682448	0.317552	1.58635	1.58911	181.949	114.494
Srp14	0.682936	0.317064	0.683706	0.6836	1098.54	1607
0610010F05Rik	0.683577	0.316423	0.675586	0.675264	365.855	541.8
Ptpn11	0.68524	0.31476	0.681693	0.68163	1872.31	2746.82
Susd6	0.685586	0.314414	0.679964	0.679915	2377.08	3496.14
Rps6kc1	0.686854	0.313146	0.668583	0.668136	267.054	399.705
Agt	0.687431	0.312569	1.49421	1.49516	415.744	278.056
Dut	0.68932	0.31068	1.50615	1.50733	348.247	231.032
Coa3	0.689602	0.310398	0.643335	0.642453	139.886	217.742
Elovl4	0.689634	0.310366	1.77992	1.78885	84.127	47.0241
H2-K2	0.690268	0.309732	0.469602	0.463017	20.0731	43.3644
Sncg	0.690665	0.309335	0.380823	0.368282	9.78221	26.5789
Casc4	0.691294	0.308706	1.50703	1.50823	341.409	226.36
Obsl1	0.69138	0.30862	1.4635	1.46367	2124.7	1451.61
Fbxo48	0.692554	0.307446	2.59384	2.67772	27.3902	10.2226
Arhgap18	0.692725	0.307275	1.58342	1.58619	179.993	113.471
Mark1	0.692773	0.307227	0.563006	0.560198	46.9546	83.8256
Ppp1r3f	0.69283	0.30717	1.64298	1.64727	133.038	80.7589
Ddx24	0.693247	0.306753	0.683773	0.683698	1549.5	2266.36
Pfkfb4	0.69349	0.30651	1.60127	1.60447	162.385	101.204
Ythdc2	0.694087	0.305913	1.49873	1.4998	375.637	250.455
Csnk2b	0.694379	0.305621	0.683855	0.683668	624.105	912.882
4930563E22Rik	0.694525	0.305475	0.493766	0.488325	24.4555	50.0909
Nfil3	0.695502	0.304498	0.663937	0.663394	221.078	333.258
Mical2	0.696961	0.303039	0.682011	0.681773	492.045	721.718
Mcm4	0.697397	0.302603	1.46092	1.46127	1048.65	717.629
Ttc39b	0.699011	0.300989	1.46431	1.46477	804.098	548.956
Ndn	0.699176	0.300824	0.683884	0.683681	575.194	841.323
Rpl35	0.700455	0.299545	1.49739	1.49742	12382.3	8269.09
Tyms	0.700734	0.299266	1.48418	1.48503	456.223	307.211
Ctsb	0.701058	0.298942	0.668748	0.668733	8144.67	12179.3
Ddx11	0.701144	0.298856	1.56622	1.56867	195.644	124.716
Tspo	0.70241	0.29759	0.685053	0.684975	1505.48	2197.87
Tusc2	0.702946	0.297054	0.646245	0.645378	141.842	219.787
Ptgds	0.704762	0.295238	0.32135	0.302543	5.86933	19.423
Acss3	0.705173	0.294827	4.73847	5.71842	11.7387	2.04453
Crispld1	0.705173	0.294827	4.73847	5.71842	11.7387	2.04453
Ppm1d	0.705905	0.294095	1.5145	1.51593	294.444	194.23
Irf2	0.705991	0.294009	0.678604	0.67828	361.942	533.622
Adcy1	0.706449	0.293551	2.66514	2.76251	25.4337	9.20038
Csf1r	0.706449	0.293551	2.66514	2.76251	25.4337	9.20038
Kcnj2	0.706449	0.293551	2.66514	2.76251	25.4337	9.20038
Rest	0.706713	0.293287	1.46325	1.46373	757.143	517.266
Slc35e3	0.706961	0.293039	1.52439	1.5244	34673	22745.4
Tmem144	0.70774	0.29226	2.37244	2.42802	32.2813	13.2894
Rom1	0.708222	0.291778	0.517259	0.512719	29.3466	57.2468
Tmem128	0.709229	0.290771	1.48916	1.49014	399.114	267.833
Thbd	0.71042	0.28958	0.686615	0.686529	1336.25	1946.39
Manbal	0.710573	0.289427	0.67248	0.672041	269.989	401.75
Pank4	0.710787	0.289213	0.658783	0.658115	180.971	274.989
Grik2	0.714397	0.285603	1.70573	1.71225	99.7785	58.269
Gm4262	0.714669	0.285331	1.76914	1.77808	82.3662	46.3188
Zfp398	0.715115	0.284885	1.59486	1.59809	158.472	99.1596
Sat2	0.715167	0.284833	1.69665	1.70287	102.713	60.3136
Gfod1	0.715362	0.284638	1.51854	1.5201	271.945	178.896
4933427E11Rik	0.71544	0.28456	11.6998	587.933	5.86933	0
Atf7ip2	0.71544	0.28456	11.6998	587.933	5.86933	0
Ccdc7b	0.71544	0.28456	11.6998	587.933	5.86933	0
Colec10	0.71544	0.28456	11.6998	587.933	5.86933	0
Cyp2b10	0.71544	0.28456	11.6998	587.933	5.86933	0
Gm1110	0.71544	0.28456	11.6998	587.933	5.86933	0
Meg3	0.71544	0.28456	11.6998	587.933	5.86933	0
Rab37	0.71544	0.28456	11.6998	587.933	5.86933	0
Sgip1	0.71544	0.28456	11.6998	587.933	5.86933	0
Slc1a7	0.71544	0.28456	11.6998	587.933	5.86933	0
Vmn1r19	0.71544	0.28456	11.6998	587.933	5.86933	0
Gnb4	0.715644	0.284356	0.372865	0.359105	8.80399	24.5343
Col23a1	0.715699	0.284301	0.535576	0.531693	34.2377	64.4026
D430020J02Rik	0.716268	0.283732	1.80731	1.81794	74.3448	40.8906
Dyrk3	0.71666	0.28334	0.428238	0.418828	13.6951	32.7124
Cd274	0.717351	0.282649	0.629054	0.627809	100.757	160.495
Melk	0.717351	0.282649	1.65282	1.65767	120.321	72.5807
Plin2	0.717695	0.282305	0.687096	0.687018	1479.07	2152.89
Tatdn3	0.718679	0.281321	0.59895	0.597011	66.519	111.427
Ces2e	0.71887	0.28113	2.75316	2.86846	23.4773	8.17811
Efcab11	0.71887	0.28113	2.75316	2.86846	23.4773	8.17811
Dek	0.718935	0.281065	1.45358	1.45383	1425.27	980.351
Acsf3	0.719117	0.280883	0.624033	0.622676	92.931	149.251
2310039H08Rik	0.721368	0.278632	1.56701	1.56963	182.927	116.538
Baz2b	0.721588	0.278412	1.45301	1.45331	1188.54	817.811
Selenbp1	0.72176	0.27824	2.64207	2.73808	25.2088	9.20038
Sh3gl3	0.722137	0.277863	2.06879	2.09559	44.9982	21.4675
Tg	0.722137	0.277863	2.06879	2.09559	44.9982	21.4675
Sesn1	0.722496	0.277504	1.46373	1.46433	618.236	422.195
C1galt1	0.723413	0.276587	0.686486	0.686264	523.348	762.609
Cd276	0.723712	0.276288	1.45494	1.45534	891.159	612.336
Golim4	0.723977	0.276023	1.45502	1.45519	2191.21	1505.79
Apba1	0.724813	0.275187	1.48387	1.48485	396.179	266.811
Abcg1	0.726154	0.273846	0.212405	0.174719	1.95644	11.2449
Il3ra	0.726226	0.273774	0.578892	0.576372	51.8457	89.9592
Yeats4	0.726411	0.273589	0.686125	0.685887	485.198	707.407
Cars2	0.727687	0.272313	1.51052	1.51201	279.771	185.03
BC030867	0.727693	0.272307	2.14549	2.179	40.1071	18.4008
Rnd1	0.728349	0.271651	0.594763	0.59267	61.7942	104.271
Col11a2	0.72874	0.27126	0.678655	0.678273	307.161	452.863
Cacna1a	0.728852	0.271148	1.62258	1.62668	133.038	81.7811
Sord	0.730387	0.269613	1.45029	1.45058	1212.99	836.212
Eif4b	0.731658	0.268342	1.49495	1.49497	15041.1	10061.1
Gm8979	0.731838	0.268162	0.0887438	0.00177221	0	5.63267
A930007I19Rik	0.732015	0.267985	3.93978	4.45434	13.6951	3.06679
Calr4	0.732015	0.267985	3.93978	4.45434	13.6951	3.06679
Cep126	0.732015	0.267985	3.93978	4.45434	13.6951	3.06679
Sez6l2	0.732452	0.267548	0.280902	0.255663	3.91288	15.334
Fam53c	0.732476	0.267524	0.686793	0.686549	474.437	691.05
Etv1	0.733217	0.266783	0.576821	0.574199	49.8893	86.8924
Ccndbp1	0.733835	0.266165	0.684755	0.684466	403.027	588.824
Rhox5	0.734296	0.265704	0.555941	0.552647	40.1071	72.5807
Pkd2	0.734808	0.265192	0.679537	0.679511	4509.6	6636.54
Neat1	0.735271	0.264729	0.677768	0.677746	5293.26	7810.1
Loxl4	0.735662	0.264338	0.690853	0.69072	870.617	1260.45
D630029K05Rik	0.73635	0.26365	0.251714	0.221413	2.93466	13.2894
Gm38403	0.73635	0.26365	0.251714	0.221413	2.93466	13.2894
Nfxl1	0.736654	0.263346	1.45418	1.45466	737.579	507.043
Arxes1	0.73668	0.26332	5.6216	7.61765	9.48874	1.23694
Rtkn2	0.737495	0.262505	3.00996	3.18616	19.5644	6.13358
E2f5	0.738204	0.261796	0.6535	0.652659	144.777	221.831
Chst11	0.738706	0.261294	0.687494	0.687244	463.677	674.694
B3galt6	0.739153	0.260847	1.74248	1.7508	84.127	48.0464
Tank	0.739306	0.260694	0.691338	0.691199	829.531	1200.14
Fsbp	0.740435	0.259565	2.13132	2.16438	39.8821	18.4212
Dtna	0.741893	0.258107	1.48788	1.48903	339.452	227.965
Pcdhgb7	0.74196	0.25804	3.61432	3.98962	14.957	3.74149
1500015O10Rik	0.742108	0.257892	3.20794	3.44012	17.608	5.11132
3110070M22Rik	0.742108	0.257892	3.20794	3.44012	17.608	5.11132
Folr1	0.742108	0.257892	3.20794	3.44012	17.608	5.11132
Col3a1	0.743769	0.256231	1.55614	1.55614	141232	90757.6
Elf2	0.743782	0.256218	1.4478	1.44818	940.07	649.138
Scara3	0.744256	0.255744	1.44697	1.44731	1007.57	696.162
EU599041	0.74493	0.25507	11.2896	565.433	5.64433	0
Fkbp9	0.74593	0.25407	1.48563	1.48566	12239.5	8238.43
Spats2	0.746082	0.253918	1.44765	1.44804	894.094	617.447
Adhfe1	0.747179	0.252821	0.57221	0.569358	45.9764	80.7589
Rerg	0.747513	0.252487	0.548434	0.544775	36.1942	66.4472
Zfp251	0.747526	0.252474	1.45311	1.45364	661.277	454.907
Nfkbie	0.747544	0.252456	0.668465	0.667859	196.622	294.412
Msantd1	0.747726	0.252274	0.444003	0.435129	14.6733	33.7347
Sept10	0.748322	0.251678	0.689661	0.689425	489.11	709.451
Cd82	0.748341	0.251659	0.68414	0.683799	340.421	497.843
Fahd1	0.74958	0.25042	1.53469	1.53683	207.383	134.939
Pcdhb5	0.74979	0.25021	0.675143	0.674643	236.172	350.074
Hdac11	0.750126	0.249874	1.4883	1.48952	322.813	216.72
Bglap3	0.75015	0.24985	5.95396	8.5385	8.80399	1.02226
Col6a4	0.75015	0.24985	5.95396	8.5385	8.80399	1.02226
Duox1	0.75015	0.24985	5.95396	8.5385	8.80399	1.02226
Mboat2	0.75015	0.24985	5.95396	8.5385	8.80399	1.02226
Nfam1	0.75015	0.24985	5.95396	8.5385	8.80399	1.02226
Pde8a	0.75015	0.24985	5.95396	8.5385	8.80399	1.02226
Cep128	0.750904	0.249096	1.56223	1.565	171.189	109.382
Alcam	0.751164	0.248836	1.44376	1.44401	1389.07	961.95
Pcdhga7	0.751796	0.248204	0.0910013	0.00182171	0	5.47934
Apoo-ps	0.752288	0.247712	11.1826	559.564	5.58564	0
Commd6	0.752551	0.247449	0.678067	0.677609	256.294	378.238
P3h3	0.753407	0.246593	1.44824	1.44871	743.448	513.177
Arhgap19	0.754048	0.245952	1.57243	1.57547	159.45	101.204
Cdk19	0.755037	0.244963	0.693534	0.693381	746.383	1076.44
Pdzd2	0.755506	0.244494	0.520214	0.515354	27.3902	53.1577
Slc1a3	0.755637	0.244363	1.57816	1.58137	153.581	97.1151
Gdnf	0.755787	0.244213	0.642824	0.641717	111.517	173.785
Rnf114	0.756905	0.243095	0.694024	0.693906	970.395	1398.46
Stx6	0.756956	0.243044	0.688396	0.688106	398.136	578.601
Btg3	0.757509	0.242491	0.587444	0.584984	52.8239	90.3068
Prkci	0.757842	0.242158	1.44282	1.44302	1753.95	1215.47
Trex1	0.758538	0.241462	0.656779	0.65593	142.82	217.742
Tcaf2	0.758549	0.241451	0.678727	0.678262	252.381	372.104
Chil1	0.759165	0.240835	0.602509	0.600456	62.6061	104.271
Vmn2r78	0.759505	0.240495	11.0756	553.695	5.52695	0
Aggf1	0.760615	0.239385	0.694458	0.694307	755.187	1087.69
Sap18	0.761047	0.238953	0.676498	0.675987	230.713	341.303
Nme2	0.76114	0.23886	1.46886	1.4689	7563.6	5149.14
Nqo1	0.761669	0.238331	1.49983	1.50134	267.054	177.874
Blm	0.761848	0.238152	1.56375	1.56666	163.363	104.271
Lig1	0.761997	0.238003	1.47324	1.47425	370.746	251.477
Fam109a	0.76285	0.23715	0.646319	0.645255	115.43	178.896
Cpne8	0.763124	0.236876	0.467304	0.459632	17.1776	37.3842
Cd109	0.763469	0.236531	1.44082	1.44117	972.352	674.694
Ctla2a	0.763509	0.236491	0.667961	0.667296	179.396	268.845
Des	0.764996	0.235004	0.505034	0.499367	23.4773	47.0241
Ttc30a1	0.765314	0.234686	0.615179	0.613415	72.0655	117.489
Hivep3	0.765415	0.234585	1.5471	1.54965	179.014	115.516
Cxcr2	0.765947	0.234053	1.54501	1.54751	181.157	117.059
Adcy3	0.766294	0.233706	1.57762	1.58093	148.69	94.0483
Lrrc16a	0.766893	0.233107	1.45974	1.46054	453.894	310.768
Gde1	0.767925	0.232075	1.45425	1.45495	508.675	349.614
Nckap5	0.768315	0.231685	1.68101	1.68753	94.8874	56.2245
Hsf4	0.768777	0.231223	2.5648	2.6563	24.4555	9.20038
Pomgnt1	0.769056	0.230944	1.44765	1.44823	605.519	418.106
Atp6v0a1	0.77024	0.22976	1.4374	1.43767	1219.84	848.479
Pcnxl4	0.771578	0.228422	0.683595	0.683173	275.858	403.794
Fam110c	0.772085	0.227915	0.528371	0.523684	28.3684	54.18
Akap2	0.772694	0.227306	1.43664	1.43693	1155.42	804.082
Flcn	0.772923	0.227077	1.43884	1.43902	1930.03	1341.21
Zfp362	0.772937	0.227063	1.47021	1.47124	360.964	245.343
Clu	0.773031	0.226969	1.4487	1.44932	558.564	385.394
Nr1h3	0.773041	0.226959	0.57208	0.569034	43.0417	75.6475
Fermt2	0.773244	0.226756	1.43882	1.43899	1944.7	1351.43
Nck2	0.773252	0.226748	1.44328	1.4438	670.081	464.108
Dennd5b	0.773731	0.226269	1.65244	1.65806	103.603	62.4808
Tspan14	0.77404	0.22596	1.45365	1.45438	486.176	334.28
Gm13288	0.774413	0.225587	0.0938667	0.0018849	0	5.29533
Cage1	0.774693	0.225307	0.54631	0.542327	33.2595	61.3358
Qsox1	0.774751	0.225249	0.696607	0.696503	1101.48	1581.44
Tshz1	0.774954	0.225046	1.5458	1.54842	174.123	112.449
Dyrk2	0.77511	0.22489	0.678589	0.67807	225.969	333.258
Rybp	0.77533	0.22467	1.43647	1.43668	1605.26	1117.33
Mapk11	0.775647	0.224353	0.620971	0.619293	75.3328	121.649
Ppp1r3d	0.776262	0.223738	1.53031	1.53258	192.71	125.738
C1rb	0.777197	0.222803	0.6906	0.690558	2748.37	3979.93
Hipk2	0.777609	0.222391	1.47269	1.4738	337.486	228.987
Rasa3	0.777801	0.222199	0.689238	0.689202	3165.52	4593.03
Aldh5a1	0.778744	0.221256	1.64586	1.65135	104.67	63.3804
Sat1	0.778763	0.221237	0.693945	0.693887	1953.51	2815.32
Cd80	0.780305	0.219695	0.388707	0.374711	8.80399	23.5121
Samd12	0.780305	0.219695	0.388707	0.374711	8.80399	23.5121
Wdr55	0.780337	0.219663	0.667802	0.667075	164.341	246.366
Otx1	0.780614	0.219386	1.74483	1.75417	75.323	42.9351
Smim15	0.780674	0.219326	0.696372	0.696166	553.673	795.321
Dctd	0.780808	0.219192	1.46979	1.47087	344.334	234.098
Parg	0.780933	0.219067	0.696267	0.696057	542.913	779.987
Lst1	0.781359	0.218641	2.64106	2.749	22.4991	8.17811
Npcd	0.782153	0.217847	0.590453	0.587914	51.0631	86.8618
Diaph2	0.782393	0.217607	0.697803	0.697703	1126.91	1615.18
Gpr137	0.783956	0.216044	0.690451	0.690109	336.508	487.62
Angptl2	0.783956	0.216044	1.44123	1.44135	2948.36	2045.55
Ap5z1	0.784714	0.215286	0.687539	0.687142	291.51	424.24
Sertad2	0.785094	0.214906	1.43555	1.43571	2067.96	1440.37
Ncapd3	0.785304	0.214696	1.45173	1.4525	455.851	313.835
Mlkl	0.785487	0.214513	0.692627	0.69232	373.68	539.755
Hirip3	0.785559	0.214441	1.5465	1.54924	166.298	107.338
Dus2	0.786198	0.213802	1.53028	1.53264	184.884	120.627
Chac1	0.7865	0.2135	1.438	1.43851	672.038	467.175
Trim46	0.786745	0.213255	0.683605	0.683133	246.512	360.859
Foxs1	0.787654	0.212346	1.62319	1.62809	111.517	68.4917
Lynx1	0.788501	0.211499	1.45251	1.45332	435.308	299.523
Trib1	0.788568	0.211432	0.68152	0.681005	226.947	333.258
Olfr56	0.789228	0.210772	0.174342	0.120239	0.978221	8.20878
Gm12657	0.789329	0.210671	0.64477	0.643559	101.686	158.011
Zfp354b	0.789496	0.210504	2.15297	2.19193	34.9225	15.9269
Gsta1	0.790197	0.209803	10.5942	527.283	5.26283	0
Pnp2	0.790503	0.209497	0.427571	0.41662	11.7191	28.1429
Hspa1a	0.79093	0.20907	1.48781	1.48931	259.708	174.378
Helz2	0.791549	0.208451	0.698229	0.69815	1433.09	2052.71
Pgpep1	0.791844	0.208156	0.699797	0.699644	739.535	1057.02
Pydc3	0.791899	0.208101	0.36091	0.343661	6.84755	19.9444
Tmc7	0.792074	0.207926	0.174954	0.12069	0.978221	8.17811
Brwd3	0.792103	0.207897	1.4445	1.44518	503.784	348.592
Mns1	0.794119	0.205881	2.20924	2.25471	32.2813	14.3117
Rhov	0.794119	0.205881	2.20924	2.25471	32.2813	14.3117
Taf4b	0.794141	0.205859	1.59914	1.6034	121.299	75.6475
Col22a1	0.794738	0.205262	4.36122	5.24229	10.7604	2.04453
Drp2	0.794738	0.205262	4.36122	5.24229	10.7604	2.04453
Fam205a2	0.794738	0.205262	4.36122	5.24229	10.7604	2.04453
Nanos1	0.794738	0.205262	4.36122	5.24229	10.7604	2.04453
Gm4788	0.794751	0.205249	2.28849	2.34349	29.5521	12.6045
Zfp579	0.795111	0.204889	0.650679	0.649564	109.561	168.674
2410018L13Rik	0.795333	0.204667	1.7596	1.77002	69.4537	39.2345
5430402O13Rik	0.795548	0.204452	0.0969184	0.00195262	0	5.11132
Accsl	0.795548	0.204452	0.0969184	0.00195262	0	5.11132
Cxcl11	0.795548	0.204452	0.0969184	0.00195262	0	5.11132
Fam26f	0.795548	0.204452	0.0969184	0.00195262	0	5.11132
Gm13544	0.795548	0.204452	0.0969184	0.00195262	0	5.11132
Hhipl2	0.795548	0.204452	0.0969184	0.00195262	0	5.11132
Itm2a	0.795548	0.204452	0.0969184	0.00195262	0	5.11132
Meox2	0.795548	0.204452	0.0969184	0.00195262	0	5.11132
Rnf32	0.795548	0.204452	0.0969184	0.00195262	0	5.11132
Saa1	0.795548	0.204452	0.0969184	0.00195262	0	5.11132
Sgca	0.795548	0.204452	0.0969184	0.00195262	0	5.11132
Synpo2l	0.795548	0.204452	0.0969184	0.00195262	0	5.11132
Jak3	0.795612	0.204388	0.690107	0.689718	295.423	428.329
Srpr	0.795739	0.204261	1.43439	1.43452	2479.79	1728.65
Nckap1	0.796048	0.203952	0.690242	0.690211	3728.98	5402.67
1700020D05Rik	0.796053	0.203947	0.321782	0.299465	4.8911	16.3562
Akap3	0.796053	0.203947	0.321782	0.299465	4.8911	16.3562
Rfx7	0.796345	0.203655	1.42878	1.42899	1533.85	1073.38
Gm14430	0.796975	0.203025	1.43372	1.43422	671.294	468.054
C530008M17Rik	0.797124	0.202876	0.457649	0.448723	14.6733	32.7124
Gse1	0.797337	0.202663	1.4338	1.43431	664.212	463.086
Dennd2d	0.797786	0.202214	1.89535	1.91349	50.8675	26.5789
Alg5	0.797832	0.202168	1.43721	1.43779	579.107	402.772
Klhdc8a	0.797905	0.202095	0.571931	0.568663	40.1071	70.5362
Col4a2	0.798643	0.201357	0.672993	0.672985	15036.2	22342.6
1110038B12Rik	0.798767	0.201233	1.42796	1.42818	1553.41	1087.69
2010001E11Rik	0.798819	0.201181	2.64027	2.75264	21.6285	7.85099
Rcc1	0.799023	0.200977	1.46523	1.46636	323.791	220.809
Flnc	0.799107	0.200893	1.45474	1.45479	6851.46	4709.57
Tbc1d2b	0.799274	0.200726	0.698261	0.698196	1734.39	2484.1
Ehmt1	0.799801	0.200199	1.42725	1.42759	985.078	690.028
Rabepk	0.800018	0.199982	1.45258	1.45348	392.267	269.878
Snx24	0.80024	0.19976	1.46192	1.463	336.508	230.009
Gm8898	0.800641	0.199359	0.701556	0.701415	798.805	1138.85
Hivep1	0.800719	0.199281	0.700807	0.700623	612.366	874.036
Tubb5	0.800756	0.199244	1.47253	1.47256	13596.3	9233.09
Gm5458	0.800817	0.199183	10.4158	517.501	5.16501	0
Recql4	0.801341	0.198659	1.63701	1.6426	100.757	61.3358
D030025P21Rik	0.801527	0.198473	0.380372	0.364835	7.82577	21.4675
Slc25a47	0.801527	0.198473	0.380372	0.364835	7.82577	21.4675
A730090N16Rik	0.801715	0.198285	2.86357	3.02693	18.5862	6.13358
Mylk3	0.801715	0.198285	2.86357	3.02693	18.5862	6.13358
Srpx	0.801715	0.198285	2.86357	3.02693	18.5862	6.13358
Slc6a6	0.802315	0.197685	0.698146	0.698085	1881.12	2694.69
Ppwd1	0.802548	0.197452	1.4946	1.49635	227.925	152.317
Map3k10	0.802951	0.197049	1.44209	1.44281	473.459	328.147
Ccdc8	0.803129	0.196871	1.65127	1.6574	94.8874	57.2468
Oxa1l	0.803493	0.196507	1.42738	1.42777	827.575	579.624
Mrpl20	0.803569	0.196431	0.692479	0.692102	304.227	439.574
Atp6v0c	0.804231	0.195769	1.43995	1.44004	3924.62	2725.36
Gm15772	0.804412	0.195588	1.47106	1.47109	13454	9145.6
Naip1	0.804424	0.195576	0.300213	0.274196	3.96179	14.4753
Zfp383	0.804858	0.195142	1.48197	1.48348	254.778	171.74
Gpr39	0.805215	0.194785	2.11565	2.15236	35.216	16.3562
Plxnb1	0.805395	0.194605	0.659858	0.658878	123.256	187.074
Chmp1a	0.805545	0.194455	0.702489	0.702362	885.29	1260.45
Col12a1	0.805593	0.194407	0.694053	0.694016	3047.16	4390.62
Emb	0.805955	0.194045	1.45691	1.45794	347.268	238.188
Klhl8	0.806121	0.193879	0.614495	0.612464	62.6061	102.226
Gpr85	0.806199	0.193801	1.46394	1.46511	313.031	213.653
Foxd2os	0.806353	0.193647	1.76946	1.78072	65.5408	36.8015
Dnajc28	0.806714	0.193286	0.593383	0.590738	48.911	82.8034
Anxa3	0.807014	0.192986	0.702144	0.701963	622.148	886.303
Lrriq3	0.807053	0.192947	2.4122	2.48653	25.4337	10.2226
Npepl1	0.807253	0.192747	0.700988	0.700769	516.501	737.052
Ttc26	0.807419	0.192581	0.679823	0.679208	190.264	280.131
Spag4	0.808506	0.191494	3.03511	3.24911	16.6298	5.11132
Slc36a1	0.808642	0.191358	1.42332	1.42357	1298.1	911.859
Rad51ap1	0.808797	0.191203	1.61433	1.6193	107.604	66.4472
Il12rb1	0.808989	0.191011	0.300226	0.273912	3.91288	14.3117
Map4k1	0.809064	0.190936	2.23106	2.28091	30.3248	13.2894
Eif3f	0.809277	0.190723	1.44208	1.44215	4680.79	3245.69
Inhba	0.810207	0.189793	0.604489	0.602148	54.7804	90.9815
Rabgap1l	0.810251	0.189749	0.686931	0.686429	230.86	336.325
Chn1os3	0.811718	0.188282	3.28227	3.58212	14.6733	4.08906
E130112N10Rik	0.811718	0.188282	3.28227	3.58212	14.6733	4.08906
Mgll	0.811718	0.188282	3.28227	3.58212	14.6733	4.08906
Tmem44	0.811809	0.188191	1.48683	1.4885	232.817	156.406
Gpsm3	0.812297	0.187703	0.411865	0.39896	9.78221	24.5343
Fam193b	0.812381	0.187619	0.702748	0.70255	567.368	807.589
Pip4k2b	0.812995	0.187005	1.42154	1.42179	1280.49	900.615
Gm28042	0.813312	0.186688	1.7666	1.77795	64.6213	36.3415
Psmg2	0.813318	0.186682	0.68662	0.6861	223.034	325.08
Bud31	0.81342	0.18658	0.703572	0.703396	637.8	906.748
Fam234b	0.813929	0.186071	1.47118	1.47256	270.967	184.008
Smtnl2	0.814018	0.185982	10.184	504.784	5.03784	0
Ifi27	0.814238	0.185762	1.42109	1.42139	1044.74	735.008
Bdh2	0.815322	0.184678	0.678187	0.677509	173.145	255.566
Fbxw17	0.815495	0.184505	0.677546	0.676856	170.21	251.477
C2cd3	0.815584	0.184416	1.43207	1.4327	527.261	368.015
4833427G06Rik	0.815602	0.184398	0.232564	0.192173	1.95644	10.2226
Mtmr7	0.815602	0.184398	0.232564	0.192173	1.95644	10.2226
Rps6ka1	0.815771	0.184229	0.649909	0.648671	98.8003	152.317
Dazap2	0.816185	0.183815	0.698062	0.698016	2481.75	3555.43
Egr1	0.816454	0.183546	1.42291	1.42308	1869.38	1313.61
Ccdc96	0.816819	0.183181	0.271792	0.239849	2.93466	12.2672
Rai14	0.817531	0.182469	1.42519	1.42533	2291.97	1608.02
Rbm38	0.817866	0.182134	0.562117	0.558273	34.2377	61.3358
Caps2	0.817983	0.182017	0.472536	0.464118	15.6515	33.7347
Bend6	0.818204	0.181796	0.525597	0.520165	24.4555	47.0241
C330024D21Rik	0.818238	0.181762	2.47182	2.55826	23.448	9.15949
Apol6	0.818621	0.181379	1.70497	1.71361	75.3328	43.9574
0610010B08Rik	0.818814	0.181186	0.677952	0.677255	168.303	248.512
Gen1	0.818836	0.181164	1.78508	1.79761	60.6497	33.7347
Gm10096	0.818915	0.181085	10.0948	499.893	4.98893	0
Nim1k	0.818954	0.181046	1.98315	2.00903	41.0853	20.4453
Paqr3	0.819086	0.180914	1.57429	1.57822	124.234	78.7143
Cep85l	0.819329	0.180671	1.7654	1.77691	63.5844	35.7792
Capn15	0.819737	0.180263	1.47373	1.47522	253.359	171.74
4933412E12Rik	0.81974	0.18026	0.686351	0.6858	210.317	306.679
Rps6	0.819766	0.180234	1.4699	1.46992	15502.8	10546.7
H2-Q9	0.819947	0.180053	0.471456	0.46292	15.4265	33.336
Unc13a	0.820089	0.179911	0.589843	0.586962	44.9982	76.6698
Gpx8	0.820549	0.179451	1.42074	1.42092	1779.38	1252.27
Chrnb2	0.820913	0.179087	0.370331	0.352881	6.84755	19.423
[truncated: 13,356 more rows]
