# Supplementary material for: TRIM28 Regulates Dlk1 Expression in Adipogenesis
Source: Int J Mol Sci. 2020 Sep 30;21(19):7245. doi: 10.3390/ijms21197245 (PMC7582669; doi:10.3390/ijms21197245)
Supplement: Supplementary file 1 [file ijms-21-07245-s001.zip › Table S5.xls]

## Sheet: DEGs on day 2
Gene	PPEE	PPDE	PostFC	RealFC	C1Mean	C2Mean
9130204L05Rik	0	1	11.9669	12.1127	495.205	40.874
Abca1	0	1	0.139341	0.139196	446.543	3208.09
Acta2	0	1	20.8393	21.0901	906.444	42.9701
Actn4	0	1	0.25271	0.252605	980.867	3883.03
Agtr2	0	1	4.29175	4.29749	1337.72	311.271
Ap1s2	0	1	0.253083	0.252775	332.999	1317.4
Apcdd1	0	1	4.39503	4.41103	508.563	115.286
Apln	0	1	0.101036	0.100614	116.406	1157.05
Aqp1	0	1	0.295556	0.295526	3763.17	12733.8
Avil	0	1	6.78943	6.88318	230.905	33.5377
B4galt4	0	1	9.87957	9.96324	574.399	57.6429
Bhlhe40	0	1	0.242458	0.24224	457.993	1890.69
Cacna1g	0	1	4.52606	4.52854	3502.69	773.462
Cd209c	0	1	6.8947	6.92942	639.005	92.2076
Cd9	0	1	0.291666	0.291557	1035.25	3550.8
Cdh26	0	1	10.2943	10.6153	166.976	15.7208
Chst1	0	1	0.168371	0.166934	52.4783	314.416
Clec14a	0	1	0.0296298	0.0283268	11.4498	404.548
Clec3b	0	1	23.6466	25.9899	136.444	5.24026
Col18a1	0	1	0.209045	0.20892	717.522	3434.47
Cyp2c55	0	1	3.65973	3.66212	2210.77	603.678
Dbhos	0	1	5.61066	5.65334	331.787	58.6804
Dlk1	0	1	4.24032	4.24054	33514.6	7903.36
Eif3j1	0	1	1716.73	10651.2	1111.18	0.0943247
Epha4	0	1	8.9415	8.98576	875.911	97.4688
Ereg	0	1	0.195992	0.194942	81.1029	416.077
Errfi1	0	1	0.267457	0.267326	813.891	3044.59
Fabp4	0	1	0.030929	0.0305702	44.8451	1467.27
Fam110c	0	1	0.0612554	0.0603834	35.3036	584.813
Fbln1	0	1	0.149606	0.148728	78.2404	526.122
Fbxw19	0	1	142.417	7825.04	78.2404	0
Fosl1	0	1	0.0837566	0.0833132	93.5068	1122.46
Gcnt2	0	1	0.254548	0.254075	217.546	856.258
Gda	0	1	0.0797168	0.0795559	247.125	3106.43
Gdpd2	0	1	6.90708	6.94	676.493	97.4688
Gm13247	0	1	6.03169	6.08225	328.848	54.0585
Gm14431	0	1	0.251523	0.251216	331.739	1320.57
Gm5512	0	1	218.799	12051	120.5	0
Gm6093	0	1	28.7793	30.5771	256.667	8.38441
Gm6644	0	1	0.1211	0.121059	1383.12	11425.3
Gm8898	0	1	4.81736	4.82612	1141.94	236.608
Grem1	0	1	0.00882653	0.00793302	4.77076	602.63
Hmga2	0	1	0.184548	0.184478	1175.51	6372.16
Hp	0	1	0.0275757	0.0270009	24.8079	919.141
Hsd11b1	0	1	0.156413	0.155701	100.186	643.504
Igf1	0	1	9.9729	10.0137	1196.51	119.478
Igf2	0	1	6.57499	6.62159	430.322	64.9792
Igfbp3	0	1	0.094619	0.0916676	15.2664	166.64
Igsf10	0	1	4.28102	4.29096	769.046	179.217
Il15ra	0	1	0.174115	0.172739	56.2949	325.944
Il33	0	1	0.081508	0.0792081	17.1747	216.947
Lbp	0	1	0.171908	0.170545	56.2949	330.136
Lcn2	0	1	0.162886	0.162739	505.7	3107.47
Lonrf1	0	1	9.90096	10.0135	430.37	42.9701
Ltbp2	0	1	0.25532	0.254954	282.429	1107.79
Megf6	0	1	16.5514	17.2836	199.418	11.5286
Mgst3	0	1	0.152502	0.151361	61.0657	403.5
Mtus1	0	1	6.35685	6.37999	802.441	125.766
Mum1l1	0	1	9.32469	9.35529	1382.57	147.775
Nfil3	0	1	0.227302	0.226866	218.501	963.16
Nr4a1	0	1	0.141541	0.141172	178.426	1263.95
Nrp2	0	1	0.246913	0.246675	424.597	1721.31
Pappa2	0	1	6.19071	6.20416	1300.51	209.61
Pcdh18	0	1	3.98691	3.99342	996.134	249.436
Pgm2	0	1	0.196881	0.196604	310.099	1577.32
Plekhg4	0	1	0.20682	0.20581	87.7819	426.557
Prg4	0	1	0.101327	0.100862	105.911	1050.15
Prl2c2	0	1	0.176513	0.176178	235.275	1335.48
Prl2c3	0	1	0.187878	0.187302	143.237	764.784
Prokr1	0	1	11.0029	11.373	166.976	14.6727
Retnla	0	1	0.0441999	0.0405302	5.72491	141.487
Rps27	0	1	9.65888	9.80839	308.582	31.452
Saa3	0	1	0.0134014	0.0128467	12.404	966.304
Scd1	0	1	0.265405	0.265306	1071.12	4037.33
Scn7a	0	1	25.467	27.2763	200.372	7.33636
Serpinb1a	0	1	8.81462	8.8925	484.709	54.4987
Serpine1	0	1	0.106745	0.106466	185.105	1738.72
Setdb1	0	1	6.87384	6.87575	11514	1674.58
Slc38a4	0	1	4.55547	4.5629	1186.01	259.917
Spp1	0	1	0.19238	0.192262	713.705	3712.2
Spsb1	0	1	0.127216	0.124998	26.7162	213.803
Tmtc4	0	1	7.55001	7.56129	2385.38	315.464
Tnxb	0	1	0.181825	0.181697	627.832	3455.43
Trim24	0	1	3.72329	3.72479	3673.48	986.217
Trim28	0	1	0.170521	0.1704	637.373	3740.5
Zfp518b	0	1	0.100479	0.0980877	20.0372	204.37
Msln	1.11022e-16	1	0.287083	0.286872	527.646	1839.33
Slpi	1.11022e-16	1	0.108963	0.105616	15.2664	144.631
Adamts15	2.22045e-16	1	0.16251	0.160443	35.3036	220.091
Dusp4	2.22045e-16	1	0.120015	0.116933	18.1289	155.112
Zcchc5	2.22045e-16	1	10.5793	10.9928	138.352	12.5766
Cd53	3.33067e-16	1	6.78402	6.89106	202.28	29.3455
Gsto1	3.33067e-16	1	0.296115	0.295967	765.229	2585.54
Lpar4	4.44089e-16	1	3.42505	3.42663	2844.32	830.057
Emp2	6.66134e-16	1	3.83004	3.83757	784.312	204.37
Ggt5	8.88178e-16	1	31.9015	39.8724	83.9653	2.0961
Postn	8.88178e-16	1	3.30182	3.30222	10379.3	3143.11
Epb41l4b	1.33227e-15	1	4.61157	4.63653	364.486	78.6039
Tns3	1.44329e-15	1	3.30144	3.30227	4949.18	1498.71
Tnr	1.88738e-15	1	8.56979	8.81488	147.893	16.7688
Cd24a	2.55351e-15	1	0.156821	0.154351	28.6245	185.505
Ptgfr	2.55351e-15	1	0.303795	0.303619	652.639	2149.55
Col11a1	3.10862e-15	1	3.3965	3.39905	1738.46	511.449
Gpr149	3.21965e-15	1	0.272484	0.271932	194.647	715.819
Mgp	7.43849e-15	1	4.87317	4.90902	288.154	58.6909
Mt2	7.77156e-15	1	0.307187	0.306989	582.986	1899.07
Hspb8	8.10463e-15	1	0.194956	0.193149	46.7534	242.1
Mir155hg	1.07692e-14	1	0.163794	0.161317	29.5787	183.409
Slfn2	1.11022e-14	1	0.166141	0.163713	30.5328	186.553
Etv1	1.45439e-14	1	0.232321	0.231104	79.1946	342.713
Adh7	1.70974e-14	1	3.54346	3.54927	844.424	237.908
Cd36	2.42029e-14	1	0.04373	0.0370325	2.86245	77.5558
Ogn	2.90878e-14	1	4.36806	4.39165	340.632	77.5558
Ces2g	3.39728e-14	1	5.09074	5.13785	242.354	47.1623
Rtl1	4.30767e-14	1	28.6602	35.795	75.3779	2.0961
Prkg2	5.25135e-14	1	0.318823	0.318645	661.227	2075.14
Fat4	7.34968e-14	1	3.18376	3.18563	2019.94	634.071
Bmp1	7.82707e-14	1	0.331025	0.330977	2518.01	7607.81
Runx1	7.9714e-14	1	0.146283	0.143122	20.9913	146.727
Dpt	8.08242e-14	1	0.272977	0.272216	141.214	518.786
Slc7a2	1.9662e-13	1	0.127349	0.123516	15.2664	123.67
Gm14139	2.69784e-13	1	4.84057	4.88386	235.389	48.1894
Kifap3	2.78222e-13	1	0.322753	0.322516	500.929	1553.21
2610524H06Rik	2.96874e-13	1	3.68429	3.69519	494.422	133.794
Sohlh1	3.05977e-13	1	104.476	5725.91	57.2491	0
Fbln5	4.7462e-13	1	0.335703	0.335582	1003.77	2991.14
Agt	4.95715e-13	1	0.276869	0.276021	127.856	463.239
Serpinb7	4.99045e-13	1	40.2678	60.4301	63.9281	1.04805
Prdm9	5.60996e-13	1	6.29098	6.41017	154.573	24.1052
Chac2	6.05627e-13	1	3.55638	3.56558	538.141	150.919
Lin7c	7.17981e-13	1	0.330623	0.330415	577.262	1747.1
H2-K1	7.89369e-13	1	0.339228	0.339115	1082.12	3191.03
Usp17la	9.72333e-13	1	11.7829	12.5803	92.4095	7.33636
Wisp2	1.17806e-12	1	0.317886	0.317497	302.466	952.679
Ugt1a7c	1.30218e-12	1	0.313379	0.31293	259.52	829.344
Serpinb9	1.4565e-12	1	3.4271	3.43482	586.803	170.832
Inhba	1.75182e-12	1	0.177721	0.174898	27.6704	158.256
Calu	2.62435e-12	1	0.350445	0.350427	6928.09	19770.5
Brinp3	2.84017e-12	1	0.240231	0.238643	62.0198	259.917
Thbd	4.16678e-12	1	0.347855	0.347729	977.051	2809.83
Furin	4.76374e-12	1	0.339792	0.339561	526.691	1551.12
Bcl6	5.07239e-12	1	0.301225	0.300518	161.252	536.603
Pcx	5.60163e-12	1	0.351231	0.351125	1171.7	3337
Zfp600	7.503e-12	1	4.98746	5.04711	183.273	36.3045
Efnb1	7.86804e-12	1	3.90387	3.92421	304.374	77.5558
Fam135b	8.10996e-12	1	36.6927	55.0193	58.2032	1.04805
Cxcl12	8.29647e-12	1	0.357443	0.357402	3077.14	8609.75
F5	8.5193e-12	1	0.0113458	0.000207381	0	48.2104
Ltbp3	9.61797e-12	1	0.352961	0.352835	986.592	2796.2
Lama5	1.22297e-11	1	0.330198	0.329786	291.016	882.46
Ppt2	1.3492e-11	1	0.337298	0.336963	361.623	1073.21
Aqp5	1.61869e-11	1	0.116454	0.111366	10.4957	94.3247
Styk1	1.65393e-11	1	0.249258	0.24763	62.0198	250.484
Gm4724	1.74609e-11	1	3.07302	3.0771	850.12	276.266
Ucp2	1.81605e-11	1	0.357503	0.357384	1056.25	2955.51
Osr2	2.03705e-11	1	9.3239	9.80281	92.5527	9.43247
Angptl4	2.04473e-11	1	0.348649	0.348415	527.646	1514.43
Oxr1	2.39557e-11	1	2.81231	2.81305	3738.36	1328.93
Fbxw16	2.61022e-11	1	88.9545	4867.17	48.6617	0
Ampd3	2.6621e-11	1	0.283762	0.282654	99.2317	351.097
Rex2	2.77537e-11	1	3.90049	3.92288	276.026	70.3557
Npr3	2.91631e-11	1	3.33133	3.34022	476.121	142.535
Akap12	3.57118e-11	1	3.17745	3.18376	597.299	187.601
Map2	3.65777e-11	1	4.25682	4.29127	220.409	51.3545
Cxcl5	3.66335e-11	1	0.32571	0.325155	214.684	660.273
Ppef1	3.81317e-11	1	3.66852	3.68518	320.595	86.9883
Ank2	4.32478e-11	1	3.68035	3.6975	313.916	84.8922
Kcnj15	4.95658e-11	1	0.0121277	0.000221846	0	45.0662
Gm13242	5.46062e-11	1	4.07224	4.10126	235.838	57.4961
Samd5	5.54385e-11	1	4.59787	4.64694	185.105	39.826
Gm21992	5.57883e-11	1	0.0121837	0.000222883	0	44.8566
Abhd5	5.7425e-11	1	0.365217	0.365104	1111.59	3044.59
Rdh10	6.08729e-11	1	0.320273	0.319604	176.518	552.323
Nrn1	7.87416e-11	1	0.333104	0.332578	228.996	688.57
Pank3	8.64168e-11	1	0.369766	0.36968	1457.94	3943.82
Clcf1	8.88475e-11	1	0.356306	0.35605	485.663	1364.05
Col1a1	1.00539e-10	1	2.73165	2.73174	29749.5	10890.3
Pcdhb9	1.23192e-10	1	0.253142	0.251332	56.3331	224.168
Ghr	1.26819e-10	1	2.7085	2.70877	9331.6	3444.95
Sparcl1	1.50582e-10	1	0.280737	0.279391	81.1029	290.31
Iqgap2	1.69283e-10	1	0.0447134	0.0351926	1.9083	54.4987
Peg3	1.77336e-10	1	2.74661	2.74779	2211.72	804.904
Uap1	1.9233e-10	1	0.372028	0.371899	981.822	2640.04
Magel2	2.00166e-10	1	0.0576549	0.0489337	2.86245	58.6909
Plb1	2.26829e-10	1	32.5217	48.7067	51.5242	1.04805
Ctla2a	2.44679e-10	1	0.35976	0.359463	420.676	1170.31
Hif3a	2.64353e-10	1	9.987	10.6516	78.2404	7.33636
Glt8d2	2.72432e-10	1	4.65902	4.71648	163.16	34.5857
Id4	2.89215e-10	1	5.60674	5.7204	125.948	22.0091
Id2	2.90727e-10	1	4.5505	4.60306	168.885	36.6818
Sod3	3.86682e-10	1	0.355494	0.355107	321.549	905.517
Rab40b	4.36473e-10	1	3.96792	3.99808	213.73	53.4506
Vsig10l	4.81801e-10	1	0.209052	0.206059	29.5787	143.583
Mpc2	6.17798e-10	1	0.343349	0.342769	210.867	615.206
Tnfrsf1b	6.35096e-10	1	0.35688	0.356467	301.512	845.851
Cdh13	7.52567e-10	1	0.368466	0.368178	437.955	1189.54
Pknox2	7.75938e-10	1	4.101	4.13752	190.83	46.1143
Tmem254c	7.96363e-10	1	5.44484	5.55408	122.752	22.0929
Sv2c	8.0063e-10	1	0.15801	0.153416	15.2664	99.5649
Lrig1	8.57447e-10	1	0.38061	0.380457	837.745	2201.96
Flrt3	8.72462e-10	1	3.31593	3.32844	334.907	100.613
Sema3a	9.82915e-10	1	2.65409	2.65514	2265.16	853.114
Rgs16	1.05509e-09	1	6.5536	6.75908	99.2317	14.6727
Sytl2	1.55146e-09	1	0.234704	0.232112	37.2119	160.352
Uhrf2	1.67365e-09	1	0.390044	0.389954	1445.54	3706.96
Itgbl1	1.70865e-09	1	4.5503	4.60965	149.802	32.4896
Ehbp1	1.71062e-09	1	2.71521	2.71745	1133.53	417.125
Cd33	1.85361e-09	1	0.187685	0.183823	20.9913	114.238
Hsd17b7	1.89084e-09	1	0.383149	0.382956	665.043	1736.62
Mcfd2	2.19243e-09	1	2.65859	2.66022	1466.53	551.275
Smarca1	2.2385e-09	1	3.26089	3.27335	322.503	98.5169
Plin4	2.55922e-09	1	0.379355	0.379089	479.938	1266.05
Cdsn	2.97223e-09	1	2.60009	2.60114	2156.38	829.009
Shox2	3.8914e-09	1	2.71151	2.71425	918.848	338.521
Ccdc85b	3.89737e-09	1	0.370559	0.370147	307.237	830.057
Atp10d	4.38497e-09	1	0.347918	0.347201	171.747	494.68
Sorbs1	5.00257e-09	1	0.385036	0.384777	495.205	1287.01
Bnip3	5.93299e-09	1	0.396849	0.396721	1016.17	2561.44
Zfp422	6.1949e-09	1	3.24704	3.26059	293.907	90.1325
Cxcl1	6.48761e-09	1	0.348266	0.347512	163.16	469.527
Slc43a2	6.92976e-09	1	0.346929	0.346149	157.444	454.865
Kif26b	7.11157e-09	1	0.390218	0.389988	561.995	1441.07
Zfp91	7.78089e-09	1	0.398835	0.398706	1006.63	2524.76
Acsbg1	8.12032e-09	1	0.262433	0.260158	45.7993	176.073
Cd44	8.26732e-09	1	0.402122	0.402035	1497.06	3723.73
Pcdhgb2	8.50028e-09	1	5.60264	5.74273	102.485	17.8378
Epas1	8.76512e-09	1	3.17394	3.18619	307.237	96.4208
Gfpt2	8.82078e-09	1	0.337683	0.336742	128.81	382.539
Eif3j2	9.34814e-09	1	0.393761	0.393548	609.159	1547.88
Prune2	9.36142e-09	1	0.402515	0.402419	1352.99	3362.15
Csgalnact1	9.40275e-09	1	0.371	0.370507	256.667	692.762
AI607873	9.83947e-09	1	0.396402	0.396217	702.465	1772.95
Il11	1.10163e-08	1	0.141455	0.135442	10.4957	77.5558
2610528A11Rik	1.15651e-08	1	0.119203	0.11218	7.63321	68.1234
2810474O19Rik	1.21265e-08	1	2.48922	2.48956	5878.53	2361.26
2510009E07Rik	1.37034e-08	1	0.206192	0.202383	22.8996	113.19
Sorcs1	1.37685e-08	1	4.11487	4.16099	152.664	36.6818
Naalad2	1.65363e-08	1	2.62836	2.63094	901.673	342.713
Gnptab	1.69023e-08	1	0.407612	0.407524	1476.07	3622.07
Mertk	1.75031e-08	1	3.24786	3.26299	263.346	80.7
Spire2	1.98576e-08	1	4.42247	4.48581	131.673	29.3455
Dram1	2.51075e-08	1	0.388231	0.387852	340.632	878.267
Sertad4	2.63883e-08	1	0.395382	0.395087	438.91	1110.93
Nfkbiz	2.65432e-08	1	0.392685	0.392356	393.11	1001.94
Fn1	3.12016e-08	1	0.405118	0.405115	60527.5	149408
Tmem119	3.59419e-08	1	0.397109	0.396803	424.597	1070.06
Tmem44	4.49534e-08	1	4.51423	4.58707	120.223	26.2013
Fam129b	4.98732e-08	1	0.417871	0.417818	2484.61	5946.65
Nod1	5.51961e-08	1	0.375409	0.37478	202.28	539.747
Wisp1	5.69979e-08	1	2.52242	2.52437	1071.51	424.461
Scd2	5.76048e-08	1	0.41807	0.41805	6742.4	16128.2
Xpr1	6.50265e-08	1	0.403095	0.402801	443.68	1101.5
Ramp3	6.88188e-08	1	0.358738	0.357849	140.26	391.971
Pdxk	7.14459e-08	1	0.415143	0.414991	866.379	2087.72
Col4a2	7.34698e-08	1	0.417496	0.417487	14765.5	35367.6
Kitl	7.36866e-08	1	2.40289	2.40326	4964.45	2065.71
Slc8a1	7.5184e-08	1	2.52103	2.52315	983.73	389.875
Mme	7.56232e-08	1	7.64158	8.07141	67.7447	8.38441
Pparg	7.60422e-08	1	0.367125	0.366344	161.252	440.182
Dusp1	7.68571e-08	1	0.382627	0.382055	224.226	586.909
Trim43b	7.9024e-08	1	62.4129	3398.73	33.9773	0
Folh1	8.04025e-08	1	4.08828	4.13991	134.535	32.4896
Gprc5b	8.38959e-08	1	0.422271	0.422227	2993.17	7089.02
Ldha	8.46549e-08	1	0.421308	0.421287	6435.75	15276.4
Tmem64	8.8219e-08	1	2.44234	2.44348	1677.4	686.474
Igfbp4	9.70182e-08	1	0.423435	0.423385	2653.49	6267.35
Tnfaip2	1.08198e-07	1	0.421798	0.42169	1236.58	2932.45
Mylk	1.08233e-07	1	2.59648	2.59999	643.098	247.34
Enpp2	1.12164e-07	1	0.422021	0.421913	1221.31	2894.72
Pla2g7	1.13025e-07	1	3.09056	3.10446	253.804	81.748
Krt13	1.14806e-07	1	0.390696	0.390183	251.896	645.6
Gsta4	1.1895e-07	1	2.56696	2.57008	700.347	272.493
Slc7a11	1.32828e-07	1	0.351043	0.349948	112.59	321.752
C920025E04Rik	1.38441e-07	1	5.21478	5.34783	92.0183	17.1985
Hsph1	1.40273e-07	1	0.424425	0.424325	1317.68	3105.38
Nrg1	1.57495e-07	1	3.9626	4.01057	134.535	33.5377
Lgi4	1.88814e-07	1	59.6363	3245.11	32.4411	0
Mid2	1.90955e-07	1	3.13708	3.15313	228.042	72.3156
Gm13051	1.93675e-07	1	3.58241	3.61386	161.185	44.5946
Egln1	2.07004e-07	1	0.416137	0.415878	509.517	1225.17
Slc6a9	2.11742e-07	1	2.51874	2.52157	734.696	291.358
Ptprn	2.25083e-07	1	0.403524	0.403097	306.283	759.838
Lrrc17	2.25884e-07	1	2.64252	2.64741	482.801	182.361
Zfp57	2.26241e-07	1	2.61236	2.61674	523.829	200.178
Adam22	2.30466e-07	1	24.1797	36.0815	38.1661	1.04805
Ddx51	2.30632e-07	1	0.416945	0.416684	505.7	1213.64
Cp	2.33149e-07	1	0.422757	0.422569	704.164	1666.4
Park2	2.34032e-07	1	2.40852	2.40985	1385.21	574.804
Gm9855	2.43447e-07	1	0.393524	0.392959	229.101	583.031
Car5b	2.49388e-07	1	0.401783	0.401322	283.125	705.496
Ly6c1	2.50192e-07	1	2.38332	2.38435	1747.11	732.735
Ttll7	2.67653e-07	1	0.288073	0.285662	45.7993	160.352
2610305D13Rik	2.72247e-07	1	2.41915	2.42073	1180.78	487.774
Ctnna2	2.7502e-07	1	5.15465	5.28917	88.7361	16.7688
Sipa1l1	2.79537e-07	1	0.424397	0.424208	705.118	1662.21
Negr1	2.86461e-07	1	10.7731	12.0365	50.57	4.19221
Sema3f	3.0447e-07	1	2.85672	2.86625	303.42	105.853
Ksr1	3.20248e-07	1	0.42345	0.423233	612.565	1447.36
Adam8	3.35801e-07	1	0.401726	0.401229	262.392	653.984
Fgf10	3.39965e-07	1	0.408322	0.407908	316.778	776.606
Daam2	3.50939e-07	1	0.383641	0.382894	171.747	448.566
Adh1	3.70016e-07	1	16.0551	19.9386	41.9827	2.0961
Ldb2	3.70016e-07	1	16.0551	19.9386	41.9827	2.0961
Serpina1a	3.8751e-07	1	57.3598	3119.17	31.1817	0
Lnpep	3.89926e-07	1	0.430308	0.430159	893.086	2076.19
Arhgap44	4.02183e-07	1	0.24587	0.242284	27.6704	114.238
Pik3r5	4.08896e-07	1	0.289691	0.28722	44.8451	156.16
Ralgps2	4.35594e-07	1	3.35612	3.38104	173.656	51.3545
Mfap4	4.39255e-07	1	12.5365	14.5235	45.7993	3.14416
Tinagl1	4.56293e-07	1	0.420213	0.419914	442.726	1054.34
3830417A13Rik	4.84317e-07	1	0.0185045	0.000340652	0	29.3455
Trim9	4.84317e-07	1	0.0185045	0.000340652	0	29.3455
Apobec1	4.86223e-07	1	2.5041	2.50735	630.694	251.532
Syt13	5.52447e-07	0.999999	0.35955	0.358372	105.911	295.551
Usp17le	5.65285e-07	0.999999	56.1699	3053.33	30.5233	0
Cnp	5.76463e-07	0.999999	6.64846	6.97344	65.8364	9.43247
Ahr	5.77729e-07	0.999999	2.52795	2.53172	557.224	220.091
Cldn15	5.80008e-07	0.999999	0.400895	0.400318	226.134	564.9
Pfkp	5.82663e-07	0.999999	0.432161	0.431986	763.321	1767.02
Vash1	6.44129e-07	0.999999	0.0625855	0.0494562	1.9083	38.7779
Ltbp1	6.61456e-07	0.999999	0.425475	0.425199	479.938	1128.75
Krt15	6.64244e-07	0.999999	0.428957	0.428725	571.537	1333.12
Mcc	6.74109e-07	0.999999	2.43439	2.43682	778.96	319.656
Klra4	6.85964e-07	0.999999	0.119147	0.110082	5.80124	52.7799
Figf	7.05744e-07	0.999999	2.52791	2.53185	533.371	210.658
Gm5886	7.23206e-07	0.999999	0.434528	0.434358	785.266	1807.89
Iglon5	7.74816e-07	0.999999	0.356913	0.355637	97.3234	273.678
C430049B03Rik	8.59623e-07	0.999999	2.31104	2.31189	1935.97	837.393
Acsl3	8.77768e-07	0.999999	2.3734	2.37515	1014.44	427.102
Cpm	8.88171e-07	0.999999	0.19724	0.191766	15.2664	79.6519
Cnn2	9.18941e-07	0.999999	2.31559	2.31656	1716.52	740.973
2700069I18Rik	9.38094e-07	0.999999	4.80863	4.92469	87.7819	17.8169
Nhs	1.00292e-06	0.999999	2.98933	3.00406	220.409	73.3636
Adarb1	1.0561e-06	0.999999	0.415547	0.415087	286.245	689.618
Rhag	1.06355e-06	0.999999	22.3922	33.3761	35.3036	1.04805
Arhgap21	1.08751e-06	0.999999	2.29317	2.29392	2137.3	931.718
Slc19a2	1.11767e-06	0.999999	0.412967	0.412466	262.392	636.167
Plcb4	1.16777e-06	0.999999	2.46265	2.46595	594.436	241.052
S100b	1.21011e-06	0.999999	8.0303	8.6367	54.3866	6.28831
Mtmr11	1.22676e-06	0.999999	0.279805	0.276818	36.2577	131.006
Sik2	1.24595e-06	0.999999	0.431877	0.431604	488.525	1131.9
Slc37a2	1.28007e-06	0.999999	0.282555	0.279627	37.2119	133.103
Pepd	1.34414e-06	0.999999	0.353124	0.351685	85.8736	244.196
Pip	1.36509e-06	0.999999	0.318343	0.316227	55.3408	175.025
S1pr3	1.36762e-06	0.999999	0.439996	0.439818	749.963	1705.18
Akap11	1.43456e-06	0.999999	0.446874	0.446802	1852.01	4145.05
Hist1h2bc	1.63019e-06	0.999998	0.382111	0.381118	128.81	337.997
Cbs	1.69118e-06	0.999998	52.7379	2863.45	28.6245	0
Capn6	1.74826e-06	0.999998	2.25101	2.25115	10716.1	4760.25
Serpine2	1.80826e-06	0.999998	0.442854	0.442677	758.55	1713.56
Wfdc12	1.88676e-06	0.999998	0.153365	0.145577	8.58736	59.0472
Trabd2b	1.88932e-06	0.999998	0.42212	0.421669	293.879	696.954
Cidec	1.98862e-06	0.999998	0.0661087	0.0522815	1.9083	36.6818
Gulp1	2.08612e-06	0.999998	2.27774	2.27874	1585.8	695.906
Mbd1	2.10844e-06	0.999998	2.33126	2.33302	956.06	409.788
C4a	2.1266e-06	0.999998	0.17711	0.170396	11.3353	66.5723
Gbp11	2.20553e-06	0.999998	21.5461	32.0955	33.9487	1.04805
Col4a5	2.23755e-06	0.999998	2.26447	2.26533	1823.38	804.904
Akna	2.27416e-06	0.999998	2.66588	2.67366	311.053	116.334
Gm13154	2.3091e-06	0.999998	2.37773	2.38024	708.734	297.752
S100a16	2.35336e-06	0.999998	0.294728	0.291937	40.0744	137.295
Kcnj2	2.38225e-06	0.999998	6.68078	7.04842	59.1574	8.38441
Jun	2.41147e-06	0.999998	0.445273	0.44509	734.696	1650.68
Atg101	2.45417e-06	0.999998	0.424393	0.423937	291.016	686.474
Mreg	2.51645e-06	0.999997	0.145926	0.137575	7.63321	55.5467
Trps1	2.79988e-06	0.999997	0.444874	0.444666	644.052	1448.41
Mt1	2.94261e-06	0.999997	0.452844	0.452748	1407.37	3108.52
Mucl1	2.94466e-06	0.999997	51.0133	2768.04	27.6704	0
Notch3	3.13201e-06	0.999997	2.40709	2.41031	573.445	237.908
Rin2	3.39984e-06	0.999997	0.448673	0.44849	732.788	1633.91
Cxxc5	3.51958e-06	0.999996	0.41548	0.414856	210.867	508.305
Pctp	3.66356e-06	0.999996	2.75208	2.76252	251.905	91.1805
Nr1d1	3.81093e-06	0.999996	0.276593	0.273184	31.487	115.286
4930519F09Rik	3.86684e-06	0.999996	3.97348	4.03762	101.674	25.1742
Gm5662	3.99933e-06	0.999996	50.0648	2715.56	27.1456	0
Dnm3	4.02626e-06	0.999996	0.261426	0.25756	26.7162	103.757
Runx1t1	4.03233e-06	0.999996	2.69345	2.70259	271.933	100.613
Adamts7	4.07891e-06	0.999996	0.340806	0.338908	63.9281	188.649
Plcl2	4.35604e-06	0.999996	4.54893	4.65708	83.0112	17.8169
Rian	4.42062e-06	0.999996	11.2462	13.0109	41.0285	3.14416
Anxa8	4.61468e-06	0.999995	0.454152	0.454003	900.719	1983.96
9430018G01Rik	4.72224e-06	0.999995	2.93179	2.94768	194.647	66.0273
Zfp345	4.73053e-06	0.999995	2.78169	2.79329	233.223	83.4878
Bpnt1	5.02303e-06	0.999995	0.398004	0.397071	139.23	350.657
Qsox1	5.10427e-06	0.999995	0.454034	0.453867	809.12	1782.74
Cldn12	5.21179e-06	0.999995	0.426274	0.425739	248.079	582.717
Col12a1	5.45666e-06	0.999995	0.45876	0.458659	1330.09	2899.96
Papss2	5.61247e-06	0.999994	2.67623	2.68542	266.208	99.1247
Il18rap	5.94901e-06	0.999994	0.352665	0.350917	70.6072	201.226
Syt12	6.5841e-06	0.999993	0.212342	0.20656	15.276	73.9925
C4b	6.61813e-06	0.999993	0.383189	0.381971	105.071	275.093
Cyp2f2	6.6518e-06	0.999993	0.368922	0.367455	85.8736	233.716
Ndst4	6.79853e-06	0.999993	13.8943	17.2203	36.2577	2.0961
Ccl2	7.24103e-06	0.999993	0.434291	0.433816	280.52	646.648
Asb1	7.75882e-06	0.999992	0.402201	0.40126	138.352	344.809
Mmp19	8.21033e-06	0.999992	0.46079	0.460651	968.464	2102.39
Col11a2	8.60973e-06	0.999991	0.438072	0.437622	296.741	678.09
Pdgfra	8.7083e-06	0.999991	0.463697	0.463672	5458.7	11772.8
Rasl11a	9.77223e-06	0.99999	0.29885	0.295744	36.2577	122.622
Met	1.02893e-05	0.99999	2.42311	2.42766	412.193	169.784
Clca3a1	1.06644e-05	0.999989	2.16332	2.16376	3167.73	1463.99
Ceacam1	1.09609e-05	0.999989	0.317455	0.314785	43.7097	138.877
Il13ra1	1.17566e-05	0.999988	0.463805	0.463653	890.223	1920.03
3110039M20Rik	1.20632e-05	0.999988	0.0224369	0.000414676	0	24.1052
Ptchd1	1.23406e-05	0.999988	8.00075	8.72514	45.7993	5.24026
Fam105a	1.34617e-05	0.999987	0.31791	0.31519	42.9368	136.247
Akr1c13	1.34968e-05	0.999987	0.163428	0.154927	8.27249	53.4506
Stk38l	1.41409e-05	0.999986	0.458715	0.458464	537.187	1171.72
Mfhas1	1.45224e-05	0.999985	2.33949	2.34289	500.929	213.803
Scpep1	1.45735e-05	0.999985	2.14497	2.14515	7320.25	3412.46
H2afy2	1.46856e-05	0.999985	2.67601	2.68661	230.905	85.9403
Tbx15	1.50044e-05	0.999985	2.19677	2.19801	1156.43	526.122
Col7a1	1.55947e-05	0.999984	0.392928	0.391708	105.911	270.397
Cdhr2	1.57937e-05	0.999984	45.8395	2481.79	24.8079	0
Bcl10	1.65683e-05	0.999983	0.421707	0.420929	169.839	403.5
Gas6	1.66469e-05	0.999983	0.471809	0.471754	2488.43	5274.85
Arhgap32	1.70544e-05	0.999983	2.36403	2.368	441.772	186.553
Acsl4	1.738e-05	0.999983	0.472212	0.472149	2140.16	4532.82
Fgl1	1.78487e-05	0.999982	10.472	12.1034	38.1661	3.14416
Nrbp2	1.79283e-05	0.999982	2.30545	2.30847	541.958	234.764
Tgfb1	1.83352e-05	0.999982	0.409514	0.408533	133.581	326.992
Kcnn4	1.91044e-05	0.999981	0.354269	0.352277	62.0198	176.073
Zfp658	1.92481e-05	0.999981	0.408314	0.407305	129.765	318.608
Lmbr1	1.92671e-05	0.999981	0.446144	0.445682	290.062	650.84
Layn	2.00214e-05	0.99998	0.449563	0.449141	317.732	707.435
Gm14124	2.00481e-05	0.99998	2.48291	2.48936	310.901	124.886
Nfatc1	2.00866e-05	0.99998	0.389888	0.388565	97.3234	250.484
Islr	2.01954e-05	0.99998	3.35564	3.39263	117.361	34.5857
Lcmt2	2.05862e-05	0.999979	2.36444	2.3686	422.298	178.284
Rhob	2.07344e-05	0.999979	0.46317	0.462922	543.866	1174.87
1700019G17Rik	2.12447e-05	0.999979	0.365058	0.36326	69.653	191.762
Cd93	2.21986e-05	0.999978	0.216457	0.210209	14.3123	68.1234
Tnfsf11	2.31739e-05	0.999977	0.0234329	0.000433517	0	23.0571
Etl4	2.31922e-05	0.999977	6.47981	6.88504	50.57	7.33636
Neat1	2.32526e-05	0.999977	0.474258	0.47423	4744.04	10003.7
Il17ra	2.39011e-05	0.999976	0.449132	0.448677	294.833	657.129
Lmod1	2.40619e-05	0.999976	8.76242	9.76594	41.0285	4.19221
Fam126a	2.42818e-05	0.999976	0.471244	0.471084	849.195	1802.65
Nupr1	2.42864e-05	0.999976	2.26428	2.2669	596.345	263.061
Tmtc3	2.49447e-05	0.999975	0.469657	0.46947	722.293	1538.54
Nabp1	2.5742e-05	0.999974	0.44803	0.447548	278.612	622.543
Smpd3	2.67801e-05	0.999973	3.18009	3.20982	127.856	39.826
Hspa12a	2.69869e-05	0.999973	0.331222	0.328615	45.7993	139.391
Deptor	2.7997e-05	0.999972	0.443467	0.44291	240.446	542.891
Aoc3	2.8961e-05	0.999971	3.24458	3.27756	121.177	36.9648
Sod2	2.90882e-05	0.999971	0.474726	0.47459	995.218	2097.02
Rfng	2.96291e-05	0.99997	2.44375	2.44984	315.824	128.91
Anp32a	2.99168e-05	0.99997	0.471651	0.471463	719.43	1525.96
Bicc1	3.18602e-05	0.999968	0.454952	0.45453	318.687	701.147
Irx1	3.24649e-05	0.999968	2.34705	2.35133	401.698	170.832
Clpx	3.26964e-05	0.999967	2.14831	2.14941	1223.22	569.092
Cdkn2b	3.31752e-05	0.999967	2.16387	2.16521	1025.71	473.719
Adam19	3.33452e-05	0.999967	2.14639	2.14747	1235.63	575.38
Cep19	3.70919e-05	0.999963	0.353302	0.351112	56.2949	160.352
Fbxo2	3.78255e-05	0.999962	0.434169	0.43343	180.335	416.077
Bbc3	3.94209e-05	0.999961	2.93788	2.9588	148.867	50.3065
Dgat2	4.00155e-05	0.99996	0.386065	0.38452	83.0112	215.899
Gm10052	4.01237e-05	0.99996	2.09884	2.09897	9578.51	4563.44
Tgfbr3	4.17489e-05	0.999958	0.480166	0.48014	5318.44	11076.9
Hr	4.18406e-05	0.999958	0.37492	0.373149	71.5613	191.793
Ssfa2	4.19753e-05	0.999958	2.12024	2.12111	1496.11	705.339
Itpr1	4.24077e-05	0.999958	0.464058	0.463712	390.248	841.586
Pltp	4.39008e-05	0.999956	2.69131	2.7042	192.739	71.2675
Avpr1a	4.46673e-05	0.999955	0.0245214	0.000454151	0	22.0091
Ccl11	4.54126e-05	0.999955	9.95587	11.4984	36.2577	3.14416
Pid1	4.80786e-05	0.999952	2.20258	2.20477	656.256	297.647
Cnnm2	4.81506e-05	0.999952	0.413139	0.412028	118.315	287.166
Olfr1372-ps1	4.90514e-05	0.999951	42.3903	2290.96	22.8996	0
Lrrc75a	4.96651e-05	0.99995	2.71705	2.73096	183.197	67.0753
Abi2	5.47422e-05	0.999945	0.450291	0.449717	234.244	520.882
Chrdl1	5.61629e-05	0.999944	3.55133	3.60421	94.461	26.2013
Hhipl1	5.63434e-05	0.999944	0.211235	0.204187	12.404	60.787
Zfp935	5.74581e-05	0.999943	2.24911	2.2522	494.002	219.336
Alpl	6.04177e-05	0.99994	0.0795418	0.0630948	1.9083	30.3935
Zfp808	6.75709e-05	0.999932	2.38329	2.38907	310.519	129.969
Celf1	6.93632e-05	0.999931	0.486465	0.486363	1332.95	2740.66
Lrp4	7.01767e-05	0.99993	5.1522	5.36722	56.2949	10.4805
Pde1a	7.23264e-05	0.999928	0.485315	0.485181	1011.4	2084.6
Ddah2	7.26964e-05	0.999927	2.19913	2.20161	579.17	263.061
Rab1a	7.29937e-05	0.999927	0.487217	0.487119	1383.52	2840.22
Net1	7.32058e-05	0.999927	0.482959	0.482785	776.679	1608.76
Tmem254b	7.52014e-05	0.999925	0.435231	0.434382	156.939	361.305
Gas2	7.76942e-05	0.999922	2.27475	2.27857	413.147	181.313
Map1b	7.82585e-05	0.999922	2.15406	2.15589	736.605	341.665
Nrk	7.93285e-05	0.999921	12.0936	14.9551	31.487	2.0961
Adipor2	8.1028e-05	0.999919	0.488958	0.488875	1627.78	3329.66
Nid2	8.15236e-05	0.999918	0.482188	0.481983	661.227	1371.9
Ptgs2	8.31745e-05	0.999917	0.427288	0.426295	133.581	313.368
Hist2h3c2	8.63869e-05	0.999914	0.0257159	0.000476848	0	20.961
Kcnip3	8.68008e-05	0.999913	40.6657	2195.55	21.9455	0
Mycl	8.68008e-05	0.999913	40.6657	2195.55	21.9455	0
Rgs8	8.68008e-05	0.999913	40.6657	2195.55	21.9455	0
Fam102a	8.73067e-05	0.999913	2.31156	2.31618	356.853	154.064
Tpm1	8.77736e-05	0.999912	2.06187	2.06237	2394.92	1161.24
Rassf2	9.04472e-05	0.99991	2.09202	2.09303	1218.45	582.14
Kcnt1	9.18063e-05	0.999908	8.15922	9.08476	38.1661	4.19221
Slc1a3	9.22474e-05	0.999908	2.39438	2.40077	284.337	118.43
Akap2	0.000100994	0.999899	0.485622	0.485429	703.877	1450.02
Dgkq	0.000101472	0.999899	0.315934	0.312458	33.3953	106.901
Sh3gl3	0.000101685	0.999898	3.16557	3.19957	110.682	34.5857
Ddah1	0.000103167	0.999897	0.38463	0.382817	70.6072	184.457
Ank	0.00010463	0.999895	0.490702	0.490587	1177.42	2400.04
Ifi202b	0.000106199	0.999894	0.491774	0.491679	1434.09	2916.73
Hmgb3	0.000106302	0.999894	2.11717	2.11869	848.24	400.356
Atp6v0e	0.000109694	0.99989	0.482087	0.48183	526.691	1093.12
Mx1	0.000111135	0.999889	2.77146	2.78893	153.618	55.0751
Rap2a	0.000113725	0.999886	2.09845	2.09974	972.69	463.239
Mest	0.000115785	0.999884	9.43976	10.8934	34.3494	3.14416
Pdlim1	0.000117083	0.999883	2.31058	2.3155	334.907	144.631
Utp14b	0.000119985	0.99988	2.96135	2.98646	126.721	42.4251
Epb41l1	0.000120784	0.999879	0.483174	0.482915	523.829	1084.73
Abca8b	0.000122109	0.999878	2.20477	2.20779	478.984	216.947
Lipe	0.000123531	0.999876	0.456847	0.456223	215.638	472.671
Sord	0.000123851	0.999876	2.18383	2.18651	524.783	240.004
Azin2	0.000125102	0.999875	0.413008	0.411686	99.2317	241.052
Mapk10	0.000130023	0.99987	11.7334	14.5021	30.5328	2.0961
Fez1	0.000132682	0.999867	4.78424	4.96241	57.2491	11.5286
H2-T23	0.000133109	0.999867	2.10429	2.10578	844.949	401.247
Egr2	0.000134053	0.999866	0.22679	0.219881	13.3581	60.787
Ptprm	0.000137103	0.999863	0.281381	0.276666	22.8996	82.7961
Ngfrap1	0.000141464	0.999859	2.07468	2.07577	1103	531.362
Thbs2	0.000142688	0.999857	0.495613	0.495527	1582.94	3194.46
Lrrn3	0.000143512	0.999856	7.95815	8.8577	37.2119	4.19221
Ifi44	0.000145708	0.999854	0.440614	0.439717	148.848	338.521
Tmed7	0.000147179	0.999853	0.495297	0.495192	1293.83	2612.79
Ero1lb	0.000150541	0.999849	0.338476	0.335468	40.0744	119.478
Dusp6	0.000150873	0.999849	0.432134	0.431094	127.856	296.599
Ttc39c	0.000156749	0.999843	0.479144	0.478785	377.844	789.183
Pfkl	0.00015781	0.999842	0.497068	0.496992	1789.03	3599.73
Bzw1	0.000160366	0.99984	0.49245	0.492436	9843.02	19988.4
Chst8	0.000167641	0.999832	0.0270328	0.000501933	0	19.913
Itgb8	0.000167641	0.999832	0.0270328	0.000501933	0	19.913
Ndrg2	0.000171154	0.999829	0.13907	0.126677	4.77076	37.7299
Begain	0.000184985	0.999815	9.1817	10.5909	33.3953	3.14416
Nr1d2	0.000206339	0.999794	0.452204	0.451413	169.839	376.251
Cib2	0.00020867	0.999791	0.238274	0.231583	14.3123	61.8351
Cyp7b1	0.000213021	0.999787	2.40372	2.41146	237.584	98.5169
Plekha6	0.000215712	0.999784	2.83336	2.85496	131.673	46.1143
Baiap2l1	0.000224442	0.999776	0.208644	0.200442	10.4957	52.4026
Inhbb	0.000225573	0.999774	0.179451	0.169562	7.63321	45.0662
Gm15114	0.000229201	0.999771	0.0276995	0.000514657	0	19.4204
Cyp51	0.000231549	0.999768	0.476611	0.476149	292.924	615.206
Arid5a	0.000239308	0.999761	2.78984	2.81	135.489	48.2104
Fam107b	0.000240599	0.999759	2.19366	2.19711	412.193	187.601
Enah	0.00024121	0.999759	0.50208	0.501995	1601.09	3189.47
Lrp1	0.000241948	0.999758	0.492255	0.492249	23017	46758.8
Knop1	0.000248623	0.999751	0.502158	0.502063	1431.23	2850.7
Hoxd8	0.000250034	0.99975	0.489076	0.488771	444.634	909.709
Mapre2	0.000253135	0.999747	2.0835	2.08518	729.926	350.049
Slc1a4	0.000255827	0.999744	2.03425	2.03519	1213.68	596.342
Sned1	0.000257667	0.999742	0.499238	0.499221	7704.77	15433.6
Tsen34	0.000261371	0.999739	2.06248	2.06386	858.736	416.077
Gm12070	0.000264453	0.999736	0.213831	0.205766	10.8869	52.9476
S100a8	0.000268366	0.999732	0.226731	0.219309	12.404	56.5948
0610010B08Rik	0.000272205	0.999728	2.25284	2.25754	326.406	144.579
Trpc1	0.000276841	0.999723	0.386365	0.3843	62.0198	161.4
Ceacam2	0.000292852	0.999707	0.243264	0.236559	14.4936	61.3006
Pou6f1	0.000293125	0.999707	0.365357	0.362787	48.6617	134.151
Pim3	0.000295575	0.999704	0.483936	0.48353	333.953	690.666
Ppp1r3c	0.000300791	0.999699	0.478008	0.477517	275.75	577.477
Tlr4	0.000303608	0.999696	0.46913	0.468512	218.501	466.383
Ptgs1	0.00031642	0.999684	0.505499	0.50545	2749.86	5440.44
Psma1	0.000331365	0.999669	1.99187	1.99202	7138.01	3583.29
Paqr8	0.000332692	0.999667	3.45848	3.51638	81.1029	23.0571
Api5	0.000335673	0.999664	0.506149	0.506061	1538.09	3039.35
Pdk1	0.000336036	0.999664	0.501143	0.500956	726.109	1449.46
Erp29	0.000338644	0.999661	2.03655	2.03774	958.922	470.575
P3h2	0.000354917	0.999645	0.110374	0.0944777	2.86245	30.3935
Gcfc2	0.000363977	0.999636	2.11398	2.11645	519.058	245.244
Col4a1	0.000365139	0.999635	0.496052	0.496047	26733.4	53892.9
St3gal5	0.000370852	0.999629	0.498611	0.498367	556.27	1116.2
Pam	0.000388995	0.999611	0.493186	0.492857	412.193	836.345
Dtnb	0.000403149	0.999597	2.57822	2.59208	160.297	61.8351
Tagln2	0.000419275	0.999581	0.50931	0.509243	2027.57	3981.55
Ncald	0.000426142	0.999574	4.71982	4.91245	51.5242	10.4805
Xdh	0.000429924	0.99957	0.506339	0.506318	6398.54	12637.4
Dnajb9	0.000442016	0.999558	0.467723	0.467008	188.922	404.548
Dusp14	0.000442606	0.999557	2.32365	2.33051	244.263	104.805
Cebpb	0.000445852	0.999554	0.508136	0.508005	1041.93	2051.04
1110008P14Rik	0.000481729	0.999518	0.492978	0.492605	364.486	739.925
Gm10696	0.000489051	0.999511	35.492	1909.3	19.083	0
Mrvi1	0.000489051	0.999511	35.492	1909.3	19.083	0
Acvr2a	0.000502717	0.999497	1.96767	1.96788	4838.5	2458.73
Pde10a	0.000511709	0.999488	1.98424	1.98495	1499.93	755.645
Sybu	0.000531254	0.999469	3.28783	3.33722	83.9653	25.1532
Higd1a	0.000540715	0.999459	0.50436	0.504126	580.124	1150.76
Fmnl2	0.000541937	0.999458	0.511136	0.511015	1118.27	2188.33
Gldc	0.000550617	0.999449	0.188094	0.177831	7.63321	42.9701
B230209E15Rik	0.000555766	0.999444	5.51231	5.846	42.9368	7.33636
Cd34	0.000555766	0.999444	5.51231	5.846	42.9368	7.33636
Slc30a7	0.000557424	0.999443	0.503676	0.503426	542.912	1078.45
Alppl2	0.00056002	0.99944	15.2419	22.5545	23.8538	1.04805
Anxa4	0.000579374	0.999421	0.513435	0.513359	1781.4	3470.1
C1qtnf6	0.000580664	0.999419	1.97157	1.97217	1740.37	882.46
Osr1	0.000585254	0.999415	1.97104	1.97163	1746.1	885.604
Rora	0.000586207	0.999414	0.436377	0.435084	103.048	236.86
Dctd	0.000592967	0.999407	2.05702	2.05898	602.069	292.406
Abcg1	0.000600988	0.999399	0.163993	0.151959	5.72491	37.7299
Cnbp	0.000602256	0.999398	0.513422	0.513377	3052.33	5945.6
Serpina3g	0.000603659	0.999396	0.39475	0.392613	60.4073	153.875
Jam2	0.000614443	0.999386	0.341466	0.337947	34.3494	101.661
Traf5	0.000632361	0.999368	0.416017	0.414317	77.2863	186.553
Larp1b	0.000638929	0.999361	0.406558	0.404659	68.6989	169.784
Itprip	0.000639599	0.99936	0.491733	0.491289	305.328	621.495
Unc5b	0.000656158	0.999344	0.511576	0.511414	837.745	1638.11
Olr1	0.000660542	0.999339	0.26442	0.258066	16.2206	62.8831
Hip1r	0.000679564	0.99932	0.467965	0.467161	167.931	359.482
Plch1	0.000685147	0.999315	4.83298	5.05351	47.7076	9.43247
Oas1a	0.000688716	0.999311	0.248822	0.241722	13.8829	57.4647
Kpna1	0.000714259	0.999286	0.509073	0.508852	615.428	1209.45
Pde4b	0.000744559	0.999255	0.514937	0.514806	1034.3	2009.12
Ifi204	0.000744725	0.999255	0.516467	0.516417	2685.83	5200.9
Tmed8	0.00078204	0.999218	0.459354	0.458381	138.352	301.839
Fkbp5	0.000792047	0.999208	0.517092	0.517046	2919.7	5646.9
Trim30d	0.000794315	0.999206	2.12668	2.13011	380.468	178.609
OTTMUSG00000016609	0.00079709	0.999203	34.0433	1829.15	18.2815	0
Zfp874b	0.000811415	0.999189	2.33244	2.34043	212.213	90.667
Auh	0.000826615	0.999173	0.407904	0.405949	66.7906	164.544
Kmt2e	0.000837982	0.999162	0.513763	0.513582	747.1	1454.7
Nt5dc3	0.000839268	0.999161	0.463164	0.462236	145.203	314.143
3110039I08Rik	0.000854438	0.999146	1.97051	1.97142	1136.39	576.429
Sesn2	0.000859172	0.999141	1.96404	1.96485	1262.34	642.456
1500015O10Rik	0.000875004	0.999125	33.7674	1813.89	18.1289	0
Nov	0.000889347	0.999111	6.35382	6.9078	36.2577	5.24026
Gm1110	0.000952673	0.999047	14.646	21.6527	22.8996	1.04805
Synpr	0.000952673	0.999047	14.646	21.6527	22.8996	1.04805
Uap1l1	0.000956167	0.999044	2.06003	2.06246	488.525	236.86
Zfpm2	0.000956199	0.999044	2.12436	2.12793	363.532	170.832
Clmp	0.000981579	0.999018	0.515541	0.515353	719.43	1396.01
Gpc4	0.00104354	0.998956	1.93416	1.9346	2206	1140.28
Tpm4	0.00104957	0.99895	0.519214	0.519185	4595.19	8850.8
Galnt2	0.00112373	0.998876	0.522309	0.522234	1813.84	3473.24
Zfand5	0.00113705	0.998863	0.522421	0.522341	1688.85	3233.24
Sept6	0.00114578	0.998854	1.96868	1.9698	920.756	467.431
Gng11	0.00114939	0.998851	0.446226	0.444928	103.048	231.619
Arrb1	0.00115966	0.99884	0.498834	0.49837	291.97	585.861
Kdelc2	0.00118165	0.998818	1.95467	1.9556	1089.46	557.092
Acss3	0.00120632	0.998794	8.14946	9.38086	29.5787	3.14416
Emb	0.00121388	0.998786	1.97167	1.97289	853.965	432.845
Smoc1	0.0012472	0.998753	0.156171	0.142506	4.77076	33.5377
Traf3ip2	0.00124999	0.99875	0.472199	0.471319	153.618	325.944
Pgrmc2	0.0012642	0.998736	0.521957	0.52182	986.592	1890.69
Vegfa	0.00130459	0.998695	0.523971	0.52392	2662.56	5082
Vopp1	0.00131397	0.998686	1.92382	1.9243	2004.67	1041.76
Glis3	0.00133565	0.998664	0.509538	0.509195	395.973	777.654
Hp1bp3	0.00134121	0.998659	0.524264	0.524163	1345.35	2566.68
Dlx1	0.00137909	0.998621	0.350079	0.346417	33.3953	96.4208
Phactr1	0.00138349	0.998617	2.43021	2.44198	161.252	66.0273
Ppp3ca	0.0013887	0.998611	0.524191	0.52415	3336.67	6365.87
Cln6	0.00139729	0.998603	2.06701	2.06992	412.193	199.13
Sema3c	0.00141578	0.998584	1.91545	1.91581	2674.49	1396.01
1810011O10Rik	0.00141614	0.998584	0.405421	0.40322	59.1574	146.727
Ube2h	0.00144494	0.998555	0.525776	0.525706	1924.52	3660.85
Ncoa7	0.00145238	0.998548	0.499651	0.49915	270.979	542.891
Gm15698	0.00152419	0.998476	4.23142	4.38356	50.57	11.5286
Rbpms	0.00154119	0.998459	0.509566	0.509194	364.486	715.819
Jade1	0.00154905	0.998451	0.526376	0.526279	1388.29	2637.95
Orai2	0.00162971	0.99837	0.487399	0.486692	191.784	394.067
Becn1	0.00163922	0.998361	0.52212	0.52192	675.539	1294.34
Malat1	0.0016659	0.998334	0.520203	0.520191	11439.6	21991.2
Ubald2	0.00169171	0.998308	0.299222	0.293643	20.0276	68.2282
Tnk2	0.00173108	0.998269	0.515948	0.515643	443.68	860.451
Radil	0.00178052	0.998219	4.37392	4.54864	47.7076	10.4805
Ppp1r3b	0.00179892	0.998201	0.294925	0.289125	19.083	66.0273
Top1	0.00180907	0.998191	0.528745	0.528687	2310	4369.33
Pmepa1	0.00188948	0.998111	0.485979	0.485215	177.472	365.77
Fzd4	0.00189681	0.998103	1.97188	1.97347	653.594	331.184
Dhrs1	0.00190965	0.99809	0.496816	0.496213	225.18	453.806
Zfhx4	0.00192423	0.998076	1.89981	1.9	4852.81	2554.1
Adam23	0.00197677	0.998023	0.530172	0.530096	1772.81	3344.33
Rap2b	0.00198646	0.998014	1.96947	1.97107	650.731	330.136
Arhgap28	0.0020138	0.997986	1.92146	1.92231	1138.3	592.149
Cd109	0.00202388	0.997976	1.93331	1.93435	942.701	487.344
Nfib	0.00202855	0.997971	1.89678	1.89713	2608.65	1375.04
Mbnl1	0.00207283	0.997927	1.89453	1.89482	3248.89	1714.61
Fam110b	0.00208418	0.997916	2.26281	2.27051	202.28	89.0844
Sirpa	0.00219393	0.997806	2.22937	2.2363	215.638	96.4208
Dcaf6	0.00230346	0.997697	0.520692	0.520393	453.222	870.931
Usp12	0.00232782	0.997672	0.517514	0.517167	390.248	754.597
Swap70	0.00235109	0.997649	1.95406	1.95555	678.402	346.905
Bcl2l1	0.00237607	0.997624	0.516184	0.515813	365.44	708.483
Enc1	0.00239356	0.997606	0.532026	0.531909	1161.2	2183.09
Fam234a	0.00242534	0.997575	1.95579	1.95734	656.456	335.377
Maff	0.00244017	0.99756	0.226485	0.216941	9.54151	44.0182
Map3k15	0.00244017	0.99756	0.226485	0.216941	9.54151	44.0182
Wfdc21	0.00244711	0.997553	0.379567	0.376475	41.0285	108.997
Pcdha10	0.0024575	0.997542	0.0339965	0.000635696	0	15.7208
Sprr2k	0.0024575	0.997542	0.0339965	0.000635696	0	15.7208
Fes	0.00249875	0.997501	0.178667	0.165769	5.72491	34.5857
Itga5	0.0025058	0.997494	0.530772	0.530744	4789.84	9024.77
Sema6a	0.0025347	0.997465	2.291	2.29981	183.197	79.6519
Eda2r	0.00254949	0.997451	1.95213	1.95367	659.319	337.473
Acsl1	0.00256244	0.997438	0.514989	0.514584	334.907	650.84
Matn4	0.00259009	0.99741	0.332444	0.327831	25.7621	78.6039
Hist1h2al	0.00259353	0.997406	0.282547	0.27591	16.1919	58.7119
Stk4	0.00262677	0.997373	1.93333	1.93459	778.587	402.452
Fam185a	0.00266818	0.997332	2.45902	2.47329	137.398	55.5467
Itga3	0.00267848	0.997322	0.3509	0.346895	30.5328	88.0364
Hif1a	0.00268569	0.997314	0.531307	0.531281	5210.62	9807.67
Mgrn1	0.00275955	0.99724	0.519284	0.518924	376.89	726.3
Rnasel	0.00277489	0.997225	3.36981	3.43801	64.8823	18.8649
9030619P08Rik	0.0028224	0.997178	30.3182	1623.06	16.2206	0
Aspg	0.0028224	0.997178	30.3182	1623.06	16.2206	0
Plxna3	0.00283185	0.997168	1.94234	1.94381	678.402	349.001
Col8a1	0.0028447	0.997155	2.66023	2.68288	106.865	39.826
Aox2	0.00289254	0.997107	0.0736535	0.0483939	0.954151	19.913
Dnajb4	0.00293269	0.997067	0.53576	0.535672	1527.6	2851.75
Pnpt1	0.00298828	0.997012	1.88166	1.88215	1814.8	964.208
Glcci1	0.00299481	0.997005	0.511047	0.51055	272.887	534.506
Ostm1	0.003016	0.996984	0.508456	0.50792	252.85	497.825
Calr	0.00307654	0.996923	0.528747	0.528735	10840.1	20502
Grasp	0.00331477	0.996685	0.460947	0.459604	100.186	217.995
Egr1	0.00333207	0.996668	2.39882	2.41154	144.077	59.739
Kcnc2	0.00335778	0.996642	0.104258	0.0831617	1.9083	23.0571
0610007P14Rik	0.00340155	0.996598	1.98251	1.9848	461.809	232.668
Cfh	0.00342679	0.996573	1.86866	1.86889	3825.08	2046.71
Fam162a	0.00346415	0.996536	0.535408	0.535244	826.295	1543.78
Tubb2a	0.00350964	0.99649	0.416587	0.414285	57.0296	137.672
Hk2	0.00354844	0.996452	0.535214	0.53504	776.679	1451.64
Hist2h2aa1	0.00367123	0.996329	0.325379	0.320262	22.9283	71.6134
Gpc1	0.00369402	0.996306	1.8827	1.88343	1233.72	655.032
Acvr1b	0.00377855	0.996221	0.526452	0.526125	414.102	787.087
Fbxo44	0.00386903	0.996131	0.377206	0.373808	37.2119	99.5649
Slc39a14	0.00391532	0.996085	0.539773	0.539716	2382.52	4414.39
Hey1	0.00396128	0.996039	4.90762	5.19659	38.1661	7.33636
Itgav	0.00398623	0.996014	0.539802	0.53969	1209.86	2241.78
Tcp11l2	0.00398635	0.996014	0.482204	0.481183	132.627	275.638
Fam198a	0.00400766	0.995992	3.24386	3.30505	65.8364	19.913
Mnda	0.00401174	0.995988	0.536589	0.536406	736.92	1373.82
Snx3	0.00407652	0.995923	0.534734	0.534516	617.336	1154.95
Sox5	0.00410283	0.995897	0.375538	0.372058	36.2577	97.4688
Vps37a	0.00412567	0.995874	0.534775	0.534554	610.657	1142.38
Hmga1	0.0041359	0.995864	0.536814	0.536626	719.602	1340.98
Cdh11	0.00419464	0.995805	1.87439	1.87446	11832.9	6312.68
Kcnt2	0.00425985	0.99574	2.79074	2.82167	88.7361	31.4416
Zfp934	0.00426717	0.995733	2.29422	2.30412	163.57	70.9846
Ppl	0.00428127	0.995719	4.35522	4.54826	42.9368	9.43247
Aldh1a1	0.00430635	0.995694	4.12265	4.28119	45.7993	10.6901
C3	0.00440517	0.995595	0.536509	0.53649	7075.03	13187.6
Osbpl3	0.00464834	0.995352	1.95715	1.95931	472.305	241.052
D15Ertd621e	0.00465163	0.995348	0.542398	0.542295	1310.05	2415.76
Col6a1	0.00467259	0.995327	0.524267	0.524264	43629.5	83220.6
Il1rl1	0.0046764	0.995324	0.471173	0.46991	106.865	227.427
Cyth3	0.00469581	0.995304	0.523132	0.522706	317.732	607.87
Skil	0.00470765	0.995292	0.518947	0.518459	277.658	535.554
Fads2	0.00478575	0.995214	1.89437	1.89552	798.625	421.317
Col3a1	0.00479156	0.995208	1.92433	1.92434	105342	54741.8
Cited2	0.00481433	0.995186	1.89945	1.90069	749.009	394.067
Klra15	0.00485332	0.995147	0.231814	0.221743	9.17894	41.4295
Slc6a17	0.00505512	0.994945	28.6108	1528.6	15.276	0
Tgfbr2	0.00506466	0.994935	0.543886	0.54382	2055.24	3779.28
Cilp	0.005085	0.994915	28.5936	1527.64	15.2664	0
Tnfsf12	0.00516608	0.994834	2.1377	2.14367	221.602	103.369
Plaur	0.00522093	0.994779	0.379597	0.376101	36.2577	96.4208
Phlpp1	0.00532903	0.994671	0.527997	0.527612	351.128	665.513
Wdr6	0.00533394	0.994666	1.85621	1.85682	1426.46	768.222
Cxcl13	0.00535153	0.994648	0.0776288	0.051081	0.954151	18.8649
Pmf1	0.00538592	0.994614	0.469819	0.468485	101.14	215.899
Cebpd	0.00563724	0.994363	1.86299	1.86377	1117.31	599.486
Ccl9	0.00569113	0.994309	0.423777	0.421437	56.3713	133.773
Hivep2	0.00570389	0.994296	0.502897	0.502116	173.656	345.857
Slc22a23	0.0058808	0.994119	0.45685	0.455232	83.0112	182.361
Rhobtb3	0.00588277	0.994117	1.86554	1.8664	1015.22	543.939
Itpk1	0.00593799	0.994062	0.451417	0.449683	77.2863	171.881
Rgs20	0.00596478	0.994035	0.434426	0.432317	62.974	145.679
Ptprv	0.00601233	0.993988	3.06937	3.12042	68.6989	22.0091
Plekhg3	0.00631231	0.993688	1.86311	1.864	984.684	528.26
Slc5a3	0.00639613	0.993604	0.547267	0.547161	1268.44	2318.23
Lamb1	0.00656276	0.993437	0.544571	0.544543	4827.05	8864.42
Gpr137b	0.00658432	0.993416	0.544906	0.544732	772.347	1417.86
Naip6	0.00658743	0.993413	0.356621	0.352229	28.0234	79.5786
Jag1	0.00675749	0.993243	1.83604	1.83648	1899.72	1034.43
LOC100861615	0.00682254	0.993177	2.33692	2.34927	138.19	58.8167
Eva1c	0.00696431	0.993036	2.91666	2.95804	74.4238	25.1532
Akr1b8	0.00702257	0.992977	0.547754	0.547618	989.455	1806.84
Pcdhb14	0.00711448	0.992886	0.399749	0.396669	41.9827	105.853
AU040320	0.00716158	0.992838	1.87428	1.87546	752.825	401.404
Apobec3	0.00727429	0.992726	1.89341	1.89492	609.703	321.752
D230025D16Rik	0.0073186	0.992681	0.527464	0.526993	287.2	544.987
Xpnpep2	0.00733296	0.992667	0.499254	0.498344	148.848	298.695
Mthfd2l	0.00733876	0.992661	0.466628	0.465126	89.6902	192.842
Rab12	0.00746509	0.992535	2.03872	2.04296	271.933	133.103
Agap2	0.00759432	0.992406	2.19099	2.19901	177.472	80.7
Tmod3	0.00763147	0.992369	0.547738	0.547572	811.467	1481.95
P4ha2	0.00768759	0.992312	0.549487	0.549358	1043.84	1900.12
Grik5	0.00783014	0.99217	2.01073	2.01444	297.695	147.775
Fam234b	0.00784707	0.992153	2.06998	2.07497	241.4	116.334
Cdkn1a	0.00800748	0.991993	0.542873	0.54261	512.379	944.295
Tek	0.0080137	0.991986	12.2626	18.0455	19.083	1.04805
Tlr2	0.00820332	0.991797	1.92477	1.92692	450.359	233.716
Mob1a	0.00820887	0.991791	0.550295	0.55016	992.317	1803.7
Peli1	0.00828391	0.991716	1.86944	1.87067	715.613	382.539
Myo1b	0.00835077	0.991649	0.550916	0.55079	1063.88	1931.56
D430020J02Rik	0.00857086	0.991429	2.4055	2.421	119.269	49.2584
Nfix	0.0087176	0.991282	1.81971	1.82005	2321.45	1275.48
Rhox5	0.00900711	0.990993	0.386464	0.382851	35.3036	92.2286
Ptpdc1	0.00911736	0.990883	1.99066	1.99416	307.237	154.064
Tinag	0.00917208	0.990828	26.869	1432.23	14.3123	0
Ptger4	0.00934888	0.990651	3.37592	3.45797	54.3866	15.7208
Nhsl1	0.00941157	0.990588	2.55665	2.57906	97.3234	37.7299
Pcdhb4	0.00955715	0.990443	0.0390226	0.000733424	0	13.6247
Slc45a3	0.00964436	0.990356	0.384875	0.381168	34.3494	90.1325
Clip2	0.00969096	0.990309	0.550108	0.549912	686.989	1249.28
Peli2	0.0098486	0.990151	0.551218	0.551038	746.146	1354.08
Mafg	0.00985344	0.990147	0.537617	0.537221	340.632	634.071
Arhgap18	0.00989111	0.990109	2.16309	2.17082	177.472	81.748
Gm20604	0.00991389	0.990086	2.103	2.10914	205.83	97.5841
Kif24	0.0102488	0.989751	2.08152	2.08718	216.592	103.768
Nek7	0.0102959	0.989704	0.553511	0.553363	908.371	1641.55
Zmat1	0.010356	0.989644	2.34245	2.35609	125.948	53.4506
Lamc1	0.0103916	0.989608	0.550345	0.550322	5870.89	10668.1
Hnrnpa1	0.0105717	0.989428	1.81683	1.81695	6841.46	3765.36
Hist1h2ae	0.010756	0.989244	26.4033	1406.46	14.0546	0
Hk1	0.0108759	0.989124	0.554158	0.554004	872.094	1574.17
Lrch2	0.0110091	0.988991	1.86081	1.86217	644.052	345.857
Pkd2	0.0110172	0.988983	0.554689	0.554646	3123.89	5632.23
Stc1	0.0115648	0.988435	1.88922	1.89109	487.571	257.821
Diaph2	0.011867	0.988133	0.556836	0.556714	1095.38	1967.58
Pacs2	0.0119449	0.988055	1.86484	1.86633	586.813	314.416
Sdpr	0.0119631	0.988037	1.91128	1.91358	413.147	215.899
Lxn	0.0119666	0.988033	0.555917	0.555766	891.177	1603.52
Gpsm1	0.0124051	0.987595	1.86664	1.8682	563.903	301.839
Naa25	0.012644	0.987356	0.548405	0.548106	450.359	821.673
Tmem50b	0.0127869	0.987213	0.525062	0.524405	206.097	393.019
Raet1a	0.0128377	0.987162	25.8859	1377.84	13.7684	0
Tmed3	0.012896	0.987104	0.550868	0.550603	506.654	920.19
Sap18	0.0130934	0.986907	0.517565	0.516783	173.112	334.989
Pcmtd2	0.0131788	0.986821	0.547335	0.547009	412.193	753.549
Slc7a1	0.0132518	0.986748	1.80375	1.80429	1459.85	809.096
Synj2	0.0134182	0.986582	0.525153	0.524485	202.28	385.683
Slc17a7	0.0136183	0.986382	11.6668	17.1437	18.1289	1.04805
Cldn34c1	0.0136446	0.986355	0.53405	0.533514	251.753	471.885
Col6a2	0.0136458	0.986354	0.54244	0.542436	28929.9	53333.3
Ehbp1l1	0.0137692	0.986231	0.556295	0.556103	698.639	1256.32
Ptn	0.0139772	0.986023	1.83327	1.8333	26599.8	14509.2
Oaf	0.0141602	0.98584	0.560277	0.560207	1898.76	3389.4
Loxl2	0.0142891	0.985711	2.03834	2.04347	224.521	109.867
8430429K09Rik	0.0145891	0.985411	2.32675	2.34078	120.223	51.3545
Rras	0.0150666	0.984933	0.513808	0.51292	152.664	297.647
Eya1	0.0151935	0.984806	1.80074	1.80137	1238.49	687.522
Cped1	0.0154315	0.984568	1.78935	1.78973	2033.3	1136.09
Tbc1d4	0.0154508	0.984549	0.551564	0.55126	440.818	799.664
Dmkn	0.0155482	0.984452	0.14467	0.124526	2.86245	23.0571
Lgals3bp	0.0156974	0.984303	0.555699	0.555457	552.454	994.601
3110043O21Rik	0.0161016	0.983898	0.536453	0.535907	247.125	461.143
Serpina3m	0.0162959	0.983704	2.91315	2.96053	64.93	21.9252
Klk1b24	0.016539	0.983461	25.1444	1336.81	13.3581	0
Phf11b	0.0166553	0.983345	0.14551	0.125266	2.86245	22.9209
Zfp78	0.0167172	0.983283	2.58672	2.61325	84.9195	32.4896
Il4ra	0.0167764	0.983224	0.555523	0.555257	505.7	910.757
Rnf122	0.0168867	0.983113	2.02185	2.02685	225.18	111.093
Gm1673	0.0170116	0.982988	3.25866	3.33666	52.4783	15.7208
Rps6ka6	0.0170934	0.982907	2.12847	2.13627	167.931	78.6039
Tgtp2	0.0172264	0.982774	3.81372	3.95957	41.4865	10.47
H2-M3	0.0175837	0.982416	1.95569	1.95928	283.383	144.631
Slc8a3	0.0181332	0.981867	0.232974	0.220929	7.63321	34.5857
9430020K01Rik	0.0181565	0.981843	1.77904	1.77933	2579.07	1449.46
Limch1	0.0181988	0.981801	0.0870225	0.0574624	0.954151	16.7688
Psg22	0.0182678	0.981732	8.13198	9.97165	20.9913	2.0961
Vps37b	0.0183532	0.981647	0.534936	0.534329	222.317	416.077
Psph	0.0183924	0.981608	1.82481	1.82605	662.181	362.626
Tnfsf9	0.0184759	0.981524	0.471686	0.469919	76.3321	162.448
Scgb1c1	0.0185002	0.9815	0.120274	0.0962859	1.9083	19.913
Nacc2	0.0185589	0.981441	0.506456	0.505372	124.994	247.34
Rspo3	0.018784	0.981216	2.76819	2.80636	70.6072	25.1532
Sulf2	0.0188795	0.98112	1.83095	1.83231	606.84	331.184
Gm15093	0.0189208	0.981079	11.4507	16.9809	17.4228	1.01661
Serpinb8	0.0194763	0.980524	2.21746	2.22834	135.489	60.7975
Csf2rb2	0.019847	0.980153	24.6097	1307.23	13.0623	0
Irs2	0.0198934	0.980107	0.5571	0.55681	462.763	831.105
Col28a1	0.0199752	0.980025	1.97331	1.97744	252.85	127.862
Otud4	0.0202637	0.979736	0.56643	0.566327	1286.2	2271.13
Tmem173	0.0203339	0.979666	1.87656	1.87878	401.698	213.803
Ttc38	0.0203932	0.979607	2.13738	2.1458	157.435	73.3636
Nuak2	0.0205443	0.979456	2.28998	2.30363	118.315	51.3545
Clock	0.0205781	0.979422	0.564647	0.564481	803.395	1423.25
Snai1	0.0205949	0.979405	0.565569	0.565424	922.664	1631.82
Anapc15	0.0207022	0.979298	0.453888	0.451659	60.1115	133.103
Filip1l	0.0208398	0.97916	1.8145	1.81569	679.356	374.155
Zfhx3	0.0209713	0.979029	1.8284	1.82983	579.17	316.512
Flnc	0.0210252	0.978975	1.77458	1.77475	4558.93	2568.78
Sbno2	0.0212552	0.978745	0.564172	0.563984	709.889	1258.71
Serpinb9b	0.0212556	0.978744	2.42394	2.44336	97.3234	39.826
Gli1	0.021316	0.978684	2.04243	2.0483	197.509	96.4208
Spry4	0.0213695	0.97863	0.341511	0.335523	20.0372	59.739
Ehd3	0.0222507	0.977749	0.547097	0.546621	282.429	516.69
Vcan	0.0231473	0.976853	0.543553	0.54355	64532.1	118723
Smim7	0.0234004	0.9766	0.564067	0.563844	599.207	1062.72
Dclk2	0.02353	0.97647	1.81393	1.81522	622.107	342.713
Clca3a2	0.0237697	0.97623	7.84006	9.56159	20.6288	2.14851
Fbxo31	0.0238224	0.976178	0.298095	0.289828	13.3581	46.1143
5730559C18Rik	0.0240878	0.975912	0.371829	0.36697	25.7621	70.2195
Zcchc3	0.0243516	0.975648	2.14273	2.1517	148.848	69.1714
Timm10	0.0244957	0.975504	0.449948	0.447532	55.3408	123.67
Xrcc4	0.0249285	0.975072	0.510484	0.509366	121.177	237.908
Tmem223	0.025018	0.974982	0.394326	0.390249	31.487	80.7
Cdc42se2	0.0250839	0.974916	0.559393	0.559071	416.01	744.117
Dock11	0.0252591	0.974741	0.557719	0.557369	382.615	686.474
Tnnt3	0.0254101	0.97459	3.87747	4.04302	38.1661	9.43247
Plpp1	0.0254669	0.974533	0.568212	0.568039	770.954	1357.23
Oas1g	0.0255521	0.974448	0.161636	0.142042	3.29182	23.2353
Fam13c	0.0255722	0.974428	1.84703	1.84897	437.955	236.86
Plekhf1	0.025606	0.974394	1.96553	1.96985	239.492	121.574
Fam131b	0.0262466	0.973753	1.8297	1.83136	495.205	270.397
Cyb561	0.0263523	0.973648	2.97671	3.0336	57.2491	18.8649
Dubr	0.0264309	0.973569	0.494401	0.492953	93.5068	189.697
Ifi30	0.0273748	0.972625	1.93785	1.94165	260.483	134.151
Parvb	0.0273772	0.972623	0.48719	0.485579	83.9653	172.929
Gm13157	0.0279036	0.972096	1.81675	1.81825	535.508	294.513
Ankle1	0.0280077	0.971992	2.07427	2.0815	167.988	80.7
Nme4	0.0284679	0.971532	1.97912	1.98391	220.409	111.093
H2-T10	0.0285781	0.971422	1.9039	1.90705	297.733	156.118
Ikzf4	0.0296197	0.97038	7.77184	9.51861	20.0372	2.0961
Nkain4	0.0297345	0.970266	23.4198	1241.4	12.404	0
Otud7a	0.0297345	0.970266	23.4198	1241.4	12.404	0
Pcdha5	0.0297345	0.970266	23.4198	1241.4	12.404	0
Vmn1r19	0.0297345	0.970266	23.4198	1241.4	12.404	0
Wnt10b	0.0297345	0.970266	23.4198	1241.4	12.404	0
Per2	0.0301632	0.969837	0.543516	0.542891	215.638	397.212
Sphk1	0.0302276	0.969772	0.512498	0.511344	117.361	229.523
Fam107a	0.0305316	0.969468	2.32406	2.3404	103.058	44.0287
Klhl4	0.0310372	0.968963	0.343604	0.337304	19.083	56.5948
Dhcr7	0.0310536	0.968946	1.84504	1.84716	400.744	216.947
Gpx7	0.0319212	0.968079	1.97199	1.97679	217.546	110.045
Pcdhga4	0.032039	0.967961	3.13033	3.20381	50.4555	15.7417
Gm13212	0.0321187	0.967881	5.00409	5.42945	27.7563	5.10401
Pcdhga10	0.0321256	0.967874	1.79867	1.80001	582.843	323.796
Eif2ak3	0.0322271	0.967773	0.563018	0.562677	392.156	696.954
D030025P21Rik	0.0324816	0.967518	0.177216	0.15868	3.81661	24.1052
1700017B05Rik	0.0325132	0.967487	0.57354	0.573386	858.736	1497.67
Apol6	0.0325246	0.967475	3.05725	3.12378	52.4688	16.7898
Ube2g2	0.0328219	0.967178	0.569372	0.569131	550.545	967.352
Rnd3	0.0328724	0.967128	1.74757	1.74797	1786.17	1021.85
Scara3	0.0329074	0.967093	1.77113	1.77202	832.02	469.527
Gnao1	0.0331255	0.966874	0.575337	0.575247	1483.71	2579.26
4931406B18Rik	0.0332641	0.966736	0.0926268	0.0612908	0.954151	15.7208
3830403N18Rik	0.0334593	0.966541	0.503794	0.502434	99.518	198.082
Col15a1	0.0339685	0.966032	0.444987	0.442247	48.6617	110.045
Tubg1	0.0340156	0.965984	0.562678	0.562315	368.283	654.949
Amotl2	0.0342666	0.965733	1.75771	1.7584	1048.61	596.342
Lrfn3	0.0342724	0.965728	0.479407	0.47752	71.5613	149.871
Osbpl5	0.0345414	0.965459	1.83137	1.83336	416.964	227.427
Prex2	0.0350792	0.964921	2.26153	2.27575	109.727	48.2104
Ndn	0.0354051	0.964595	0.564013	0.563658	376.89	668.657
Serpina3k	0.0354229	0.964577	2.97454	3.03443	54.3389	17.9007
Saa2	0.0357284	0.964272	0.045595	0.00086274	0	11.581
Fzd7	0.0359721	0.964028	0.561396	0.560996	333.953	595.293
C2cd3	0.036002	0.963998	1.78821	1.78949	600.161	335.377
B4galnt4	0.0363443	0.963656	2.81974	2.86688	60.1115	20.961
Cxcl10	0.0369428	0.963057	0.0457928	0.000866658	0	11.5286
Prss22	0.0369428	0.963057	0.0457928	0.000866658	0	11.5286
Loxl1	0.0371228	0.962877	0.57685	0.576786	2068.6	3586.43
Cpt1a	0.0374516	0.962548	0.57498	0.574796	722.293	1256.61
Ccdc47	0.037575	0.962425	0.577509	0.577432	1724.15	2985.9
Ei24	0.0380931	0.961907	0.571144	0.570882	508.563	890.844
Pde5a	0.0380979	0.961902	2.85191	2.90207	58.2032	20.0492
Sept9	0.0381056	0.961894	0.576521	0.576469	2569.53	4457.36
Gap43	0.0381631	0.961837	2.69237	2.7305	65.8364	24.1052
Spata24	0.0381631	0.961837	2.69237	2.7305	65.8364	24.1052
Tef	0.0383327	0.961667	0.561451	0.561032	318.687	568.044
Camsap2	0.0384604	0.96154	0.57708	0.576935	911.214	1579.41
Rhod	0.0385398	0.96146	0.554337	0.553804	251.896	454.855
Tpd52	0.039119	0.960881	2.45122	2.47472	83.0112	33.5377
Itgb5	0.0392348	0.960765	0.567122	0.566784	395.019	696.954
Syde2	0.0393411	0.960659	2.51527	2.54235	77.2863	30.3935
Idh1	0.0393765	0.960624	0.576812	0.576764	2747.96	4764.44
Cela3b	0.039716	0.960284	0.413552	0.409752	34.3494	83.8441
Gbp6	0.0402254	0.959775	1.98723	1.99279	192.157	96.4208
Aldh3a1	0.0402731	0.959727	1.81884	1.82077	419.827	230.571
Eml1	0.0407406	0.959259	0.577948	0.577796	870.186	1506.05
Wdr34	0.0407538	0.959246	1.83959	1.84191	361.537	196.279
Fam214a	0.0414937	0.958506	1.80421	1.80591	463.718	256.773
Map7d2	0.0418321	0.958168	0.350023	0.343667	19.083	55.5467
Cd82	0.0420769	0.957923	0.561925	0.561483	302.466	538.699
Gja1	0.0422719	0.957728	0.5787	0.578548	874.957	1512.34
Ctu2	0.0426148	0.957385	0.53259	0.531666	145.985	274.59
Zfp773	0.0428412	0.957159	7.0601	8.4442	20.0753	2.3686
Cdk5rap3	0.0434757	0.956524	0.570903	0.570594	429.368	752.501
Tmem263	0.0437532	0.956247	0.577247	0.577047	662.83	1148.66
Hdc	0.0438533	0.956147	5.3443	5.90593	24.8079	4.19221
Clcn5	0.044312	0.955688	1.75971	1.76071	727.063	412.932
Hrct1	0.0443546	0.955645	0.318541	0.310515	14.3123	46.1143
Wasf3	0.0444941	0.955506	2.16988	2.18132	121.177	55.5467
Trib1	0.0447743	0.955226	0.562396	0.561941	293.879	522.978
Pcdhb7	0.0458213	0.954179	0.425201	0.421665	37.231	88.3088
Maml1	0.0459131	0.954087	1.73565	1.73624	1175.51	677.042
Bak1	0.0460493	0.953951	1.76812	1.76931	623.061	352.145
Zcchc24	0.0462478	0.953752	0.581521	0.581439	1617.29	2781.53
Gm10439	0.0465408	0.953459	8.27014	10.6115	17.8903	1.67688
Slc19a1	0.0470575	0.952943	0.5408	0.539979	164.114	303.935
Gucy1a2	0.0478658	0.952134	6.08499	6.96081	21.9455	3.14416
Gpr107	0.0479592	0.952041	0.579399	0.579205	684.126	1181.15
Dab2ip	0.0484541	0.951546	1.74157	1.74234	911.214	522.978
Cdkn3	0.0484841	0.951516	2.21395	2.22734	109.727	49.2584
Eno2	0.0486432	0.951357	0.512566	0.511215	100.186	195.986
Slc6a2	0.0487701	0.95123	0.421656	0.417956	35.4753	84.8922
Klra22	0.0488477	0.951152	0.344063	0.337226	17.5659	52.1091
Slc30a1	0.0495525	0.950448	0.537642	0.536748	150.756	280.878
Kctd13	0.0497655	0.950234	0.465663	0.463233	55.3408	119.478
Igfbp7	0.0498973	0.950103	0.58303	0.582946	1560.99	2677.77
Sh3bp2	0.0500448	0.949955	0.508404	0.506957	93.5068	184.457
Irx3	0.0502981	0.949702	2.14091	2.15167	124.04	57.6429
Mr1	0.0510018	0.948998	0.491586	0.489768	74.4238	151.968
Ado	0.051045	0.948955	0.572321	0.571981	390.248	682.282
Clcf1-pold4	0.0511586	0.948841	0.0478256	0.000907027	0	11.015
Tgfb1i1	0.0516824	0.948318	1.79534	1.79713	435.093	242.1
Enpp4	0.051694	0.948306	0.493916	0.492143	76.3321	155.112
Obsl1	0.052363	0.947637	1.73709	1.73786	899.765	517.738
Gclc	0.0526945	0.947306	0.580069	0.57985	605.886	1044.91
Sh3yl1	0.0527468	0.947253	0.375918	0.370436	22.8996	61.8351
Kctd12b	0.0528496	0.94715	0.336745	0.329431	16.2206	49.2584
Xntrpc	0.0528739	0.947126	0.0480432	0.000911359	0	10.9626
Entpd4	0.0530054	0.946995	1.75029	1.75131	697.485	398.26
Ces1d	0.0530471	0.946953	21.6952	1145.98	11.4498	0
Osbpl1a	0.0536193	0.946381	1.78582	1.78747	460.855	257.821
Lum	0.0539513	0.946049	1.96687	1.97244	186.059	94.3247
Paip2b	0.0546336	0.945366	0.582112	0.58192	687.943	1182.2
AU021092	0.0550938	0.944906	3.50916	3.6391	38.1661	10.4805
Bmp2k	0.0552006	0.944799	0.558512	0.557925	228.042	408.74
Fam124a	0.0555785	0.944421	0.497565	0.495836	78.2404	157.805
Irak3	0.0557092	0.944291	0.133998	0.107607	1.9083	17.8169
Rnf144a	0.0558062	0.944194	0.545191	0.544381	166.022	304.983
S100a1	0.0569636	0.943036	0.424857	0.421131	35.3036	83.8441
Fhl1	0.0574821	0.942518	0.373162	0.367462	21.9455	59.739
Pcyt1b	0.0582691	0.941731	1.82904	1.8316	322.503	176.073
Btg3	0.0582963	0.941704	0.45575	0.452948	47.7839	105.507
Gm4788	0.0590843	0.940916	2.87519	2.93203	52.5356	17.9112
Stmn1	0.0592943	0.940706	1.71729	1.71781	1289.06	750.405
Gm13152	0.0593726	0.940627	2.17542	2.18796	111.388	50.9039
Ftx	0.0599707	0.940029	1.80471	1.80684	371.165	205.418
Rfx7	0.0600265	0.939974	1.71383	1.71428	1489.43	868.835
Slc5a5	0.0607842	0.939216	0.268125	0.256273	8.58736	33.5377
Mecp2	0.0608406	0.939159	0.5858	0.585643	839.653	1433.73
Nav3	0.0618147	0.938185	2.08439	2.09376	131.673	62.8831
Lvrn	0.0621342	0.937866	0.255869	0.243015	7.63321	31.4416
Shroom1	0.0631807	0.936819	3.79837	3.97947	33.3953	8.38441
Inf2	0.0633731	0.936627	0.585559	0.585375	716.568	1224.12
Rilpl2	0.0642585	0.935742	0.529378	0.528228	117.361	222.187
Klhl20	0.0651142	0.934886	0.563292	0.562723	234.721	417.125
Cdkn1b	0.0651446	0.934855	1.70616	1.70649	1979.86	1160.19
Ms4a4d	0.0652392	0.934761	2.09814	2.10812	125.948	59.739
Cyb5r1	0.0654296	0.93457	1.70583	1.70615	2017.08	1182.23
Cnksr3	0.0659525	0.934047	2.05394	2.06248	138.352	67.0753
Irs1	0.0659675	0.934033	1.77359	1.77526	446.543	251.532
Rnmt	0.0662789	0.933721	0.580965	0.580676	457.038	787.087
Pde4d	0.0673307	0.932669	0.588536	0.588399	958.922	1629.72
Slfn5	0.067345	0.932655	1.7892	1.79118	388.072	216.653
Zkscan17	0.0678646	0.932135	1.7318	1.73276	713.705	411.884
Reep3	0.067971	0.932029	0.589282	0.589188	1407.28	2388.51
Avpi1	0.0679903	0.93201	1.72393	1.72475	822.478	476.864
Rab30	0.0684294	0.931571	2.0614	2.07027	134.535	64.9792
Hyal1	0.0684886	0.931511	4.26478	4.54638	28.6245	6.28831
Msh2	0.0687115	0.931289	1.72097	1.72176	862.553	500.969
Pcdh1	0.0695322	0.930468	1.99588	2.00276	157.435	78.6039
Wnt6	0.0697186	0.930281	2.06531	2.07436	132.627	63.9312
Rhbdf2	0.0698104	0.93019	0.566827	0.56629	248.079	438.086
Clec2g	0.0698197	0.93018	3.59081	3.73987	35.3036	9.43247
Oaz1-ps	0.0701958	0.929804	0.582472	0.582187	463.689	796.467
Zswim4	0.070628	0.929372	0.580755	0.580438	417.918	720.012
Capn1	0.0708051	0.929195	1.70114	1.70147	1945.51	1143.42
Selenbp1	0.0711406	0.928859	4.69562	5.09392	25.6667	5.03065
Gch1	0.0714244	0.928576	0.0501424	0.000953242	0	10.4805
Mctp2	0.0714244	0.928576	0.0501424	0.000953242	0	10.4805
Gimap9	0.0717297	0.92827	0.343982	0.336591	16.2206	48.2104
Tspan6	0.0727336	0.927266	1.73196	1.73301	659.319	380.443
Nup107	0.07277	0.92723	0.590557	0.590438	1103.95	1869.72
Pcdhgb1	0.0730416	0.926958	5.16001	5.71299	23.3385	4.07692
Pkia	0.073801	0.926199	2.07784	2.08747	126.902	60.787
Plxna2	0.0738878	0.926112	1.69955	1.69993	1664.04	978.88
Egfl7	0.0741283	0.925872	2.8349	2.89081	51.5242	17.8169
Ehmt2	0.0742984	0.925702	0.590202	0.590138	2078.14	3521.45
Kctd5	0.0743908	0.925609	0.587774	0.587564	626.877	1066.92
Shroom4	0.0749287	0.925071	1.80759	1.81005	322.503	178.169
Ankrd37	0.0751493	0.924851	0.379763	0.374023	21.9455	58.6909
Rom1	0.0754026	0.924597	0.30518	0.295448	11.4498	38.7779
Col5a3	0.0758178	0.924182	0.589444	0.589395	2682.12	4550.64
Nptxr	0.0763048	0.923695	0.255832	0.242457	7.31834	30.2153
Slc4a4	0.0770395	0.922961	0.429555	0.425715	34.3494	80.7
Hn1l	0.0777505	0.922249	1.70198	1.70253	1181.24	693.81
Plscr4	0.0782254	0.921775	2.09173	2.10202	121.177	57.6429
Pear1	0.078453	0.921547	1.7036	1.70419	1087.73	638.264
Zfp2	0.078643	0.921357	2.15649	2.16924	106.865	49.2584
Ovgp1	0.0788605	0.921139	0.506175	0.504445	78.2404	155.112
Sspn	0.0788812	0.921119	1.71874	1.71964	746.146	433.893
Gm13251	0.0791519	0.920848	1.72917	1.73026	628.461	363.213
Fndc3b	0.0800583	0.919942	0.590943	0.59089	2482.7	4201.64
Zbtb16	0.0806713	0.919329	0.569003	0.568447	239.492	421.317
Serpina3n	0.0811162	0.918884	1.76399	1.76573	421.439	238.673
Raet1c	0.0815443	0.918456	20.3845	1073.47	10.7247	0
Zfp101	0.082367	0.917633	1.72809	1.72921	612.565	354.242
Ctsl	0.0826364	0.917364	0.583093	0.583076	8089.6	13874
Apol10b	0.0833705	0.916629	3.27425	3.38133	39.0057	11.5286
Ltc4s	0.0839704	0.91603	0.19368	0.173786	3.81661	22.0091
Rsad2	0.0839704	0.91603	0.19368	0.173786	3.81661	22.0091
Shisa4	0.0847499	0.91525	1.94641	1.95232	169.839	86.9883
Apaf1	0.0847584	0.915242	1.70347	1.70417	934.114	548.131
Slc12a2	0.0850897	0.91491	1.69034	1.69058	2712.65	1604.57
Gm13139	0.0853438	0.914656	1.76376	1.76556	407.89	231.022
Uqcr10	0.0865604	0.91344	1.70159	1.70227	945.564	555.467
Lman2l	0.0898031	0.910197	1.80122	1.8038	304.374	168.736
Fitm2	0.0901461	0.909854	0.55717	0.556373	167.931	301.839
Dusp16	0.0905705	0.90943	0.51341	0.511761	82.057	160.352
Fbxl5	0.0906662	0.909334	0.594596	0.594447	877.819	1476.71
Gpr173	0.0912909	0.908709	1.9012	1.90607	191.784	100.613
Kcna4	0.0914842	0.908516	0.264534	0.251392	7.63321	30.3935
Gm4349	0.091658	0.908342	4.86789	5.34418	23.5675	4.40182
Slc10a6	0.091915	0.908085	0.535686	0.534488	112.59	210.658
Slc38a1	0.0919774	0.908023	1.78311	1.78536	336.815	188.649
Naa40	0.092285	0.907715	1.70145	1.70221	849.195	498.873
Kif26a	0.0931521	0.906848	19.9706	1050.57	10.4957	0
Speer4cos	0.0931521	0.906848	19.9706	1050.57	10.4957	0
Sapcd2	0.0932191	0.906781	2.03927	2.04824	128.81	62.8831
Ism1	0.0932866	0.906713	0.250681	0.236301	6.67906	28.2974
Stk17b	0.0935505	0.906449	0.582858	0.58247	340.632	584.813
Itga8	0.0954792	0.904521	2.78295	2.83729	50.57	17.8169
6720489N17Rik	0.0970947	0.902905	2.94252	3.01278	45.2363	15.0081
Ppp1cc	0.0974666	0.902533	0.5939	0.593857	3032.29	5106.11
Mrpl43	0.097967	0.902033	0.580477	0.580033	297.504	512.917
Nudt17	0.098273	0.901727	4.94217	5.45181	22.8996	4.19221
Foxred2	0.0985405	0.90146	0.575072	0.574537	248.079	431.797
Slc7a14	0.09908	0.90092	1.7187	1.71987	577.242	335.628
Brip1	0.100723	0.899277	1.723	1.72426	537.75	311.869
Micu2	0.101895	0.898105	0.593215	0.592972	540.05	910.757
Gzf1	0.102759	0.897241	0.597635	0.597494	925.527	1549.02
Man1c1	0.103856	0.896144	1.70787	1.7089	641.19	375.203
Tnrc18	0.10387	0.89613	1.68057	1.68074	3526.54	2098.2
Gm13305	0.103897	0.896103	1.76643	1.76853	351.433	198.711
Il11ra1	0.104092	0.895908	1.67849	1.67889	1523.47	907.424
Fbxl21	0.1049	0.8951	0.346775	0.338902	15.2664	45.0662
2210409E12Rik	0.105393	0.894607	9.28334	13.5365	14.3123	1.04805
Adgrd1	0.105393	0.894607	9.28334	13.5365	14.3123	1.04805
Vipr1	0.105804	0.894196	0.106321	0.0707132	0.954151	13.6247
Gbe1	0.107581	0.892419	0.555088	0.554176	146.939	265.157
Pde1c	0.107891	0.892109	3.20476	3.30856	38.1661	11.5286
Nkiras2	0.108256	0.891744	1.7208	1.7221	516.196	299.743
Zfp354b	0.109273	0.890727	4.20203	4.49739	26.4777	5.87957
Zc3h12a	0.110555	0.889445	0.552096	0.551118	137.054	248.692
Magee1	0.111083	0.888917	1.70972	1.71086	579.17	338.521
Ostf1	0.111367	0.888633	0.595051	0.594803	528.046	887.773
Megf9	0.112192	0.887808	1.76768	1.76991	332.045	187.601
Nek8	0.112884	0.887116	1.89648	1.90164	179.38	94.3247
Pex26	0.113306	0.886694	1.85984	1.86408	205.143	110.045
Dfna5	0.113602	0.886398	0.48692	0.484481	55.3408	114.238
Tead2	0.114209	0.885791	1.67552	1.67602	1226.08	731.54
Kdm7a	0.114246	0.885754	0.598971	0.598913	2250.9	3758.31
Daglb	0.114667	0.885333	0.532047	0.530661	97.3234	183.409
Fscn1	0.114952	0.885048	0.600687	0.600575	1170.74	1949.38
A930004D18Rik	0.115914	0.884086	2.0825	2.09372	109.727	52.4026
Hif1an	0.1162	0.8838	0.600852	0.600731	1077.24	1793.22
Meis1	0.11644	0.88356	1.67364	1.67412	1263.3	754.597
Tnc	0.117254	0.882746	1.7205	1.7219	481.846	279.83
Atf7ip2	0.117796	0.882204	6.69141	8.15949	17.1747	2.0961
H6pd	0.119643	0.880357	0.59827	0.598052	599.207	1001.94
Tmem229b	0.119841	0.880159	4.37751	4.72699	24.8079	5.24026
Ubtd2	0.120482	0.879518	1.67316	1.67369	1150.71	687.522
Cobll1	0.121168	0.878832	0.595726	0.595452	478.03	802.808
Smad3	0.121378	0.878622	0.600574	0.600403	759.504	1265
Hist2h3c1	0.121587	0.878413	19.1255	1003.81	10.0281	0
Ostn	0.121669	0.878331	2.04661	2.05665	116.406	56.5948
Epn2	0.122749	0.877251	0.602071	0.601946	1035.25	1719.85
Tead3	0.124241	0.875759	1.727	1.72859	429.368	248.388
Lgals4	0.124286	0.875714	0.502131	0.500015	63.9281	127.862
Npy1r	0.127334	0.872666	0.526724	0.525164	86.5511	164.817
Txn1	0.129286	0.870714	0.603433	0.603331	1276.65	2116.02
Pcdhb22	0.130435	0.869565	2.05975	2.07052	110.682	53.4506
Adra2a	0.130873	0.869127	0.203114	0.182471	3.81661	20.961
Acox3	0.130966	0.869034	0.575371	0.574722	204.188	355.29
Pla1a	0.132252	0.867748	0.273807	0.260368	7.63321	29.3455
Lrp5	0.132277	0.867723	0.601517	0.601467	2587.66	4302.25
Il6	0.132447	0.867553	1.88867	1.89396	172.701	91.1805
Ggt7	0.133231	0.866769	0.500254	0.49804	61.0657	122.622
Anxa6	0.133486	0.866514	1.66529	1.66546	3662.03	2198.81
Amot	0.133726	0.866274	1.66135	1.66173	1584.85	953.727
Rarres2	0.133881	0.866119	0.329439	0.320047	12.404	38.7779
Clec4d	0.13407	0.86593	0.0554051	0.00105905	0	9.43247
Pon3	0.13407	0.86593	0.0554051	0.00105905	0	9.43247
Spx	0.13407	0.86593	0.0554051	0.00105905	0	9.43247
Sycp3	0.13407	0.86593	0.0554051	0.00105905	0	9.43247
Nrp1	0.134839	0.865161	1.66627	1.66641	4088.54	2453.49
Extl3	0.135455	0.864545	0.602792	0.602608	707.98	1174.87
Lgalsl	0.135867	0.864133	1.66244	1.6629	1305.36	784.991
Tor1aip2	0.136532	0.863468	0.604708	0.60459	1101.18	1821.37
Zfp608	0.136904	0.863096	0.596026	0.595703	404.56	679.138
Ifih1	0.142169	0.857831	0.446846	0.442971	34.3494	77.5558
Klra18	0.142427	0.857573	0.0559928	0.00107093	0	9.32766
Dusp3	0.142903	0.857097	3.12578	3.22587	37.2119	11.5286
Gstm2	0.144683	0.855317	1.67773	1.67861	698.439	416.077
Nudt12	0.144792	0.855208	1.97163	1.97962	130.719	66.0273
Kcnk3	0.145113	0.854887	0.402998	0.397372	22.8996	57.6429
Cxxc4	0.146269	0.853731	2.14707	2.16193	90.6444	41.9221
Vamp5	0.147672	0.852328	0.569003	0.568187	163.16	287.166
Gm5065	0.148285	0.851715	2.2399	2.25937	78.1545	34.5857
Gm4737	0.1483	0.8517	0.604717	0.604524	674.117	1115.13
Wdr90	0.148427	0.851573	1.6817	1.6827	627.832	373.106
Gpr141	0.150155	0.849845	2.93285	3.00986	41.0285	13.6247
Camkk1	0.150424	0.849576	1.81699	1.82074	215.638	118.43
Mat2b	0.15076	0.84924	1.65242	1.65273	1914.03	1158.1
4930432K21Rik	0.151518	0.848482	2.55365	2.59389	54.3866	20.961
Plscr2	0.152252	0.847748	2.85631	2.92499	42.9368	14.6727
Alox5ap	0.152905	0.847095	3.69825	3.89778	28.6245	7.33636
Pros1	0.152975	0.847025	0.607437	0.607312	1034.3	1703.08
Aldh1a7	0.153482	0.846518	2.12029	2.13418	93.5068	43.8086
Grk6	0.153698	0.846302	1.67315	1.67403	696.53	416.077
Bcl7c	0.154332	0.845668	1.75194	1.75432	302.037	172.163
Ccdc181	0.1545	0.8455	0.151257	0.121946	1.9083	15.7208
Rdh12	0.1545	0.8455	0.151257	0.121946	1.9083	15.7208
Spink5	0.1545	0.8455	0.151257	0.121946	1.9083	15.7208
Far1	0.155525	0.844475	0.607118	0.607046	1789.03	2947.12
Slc36a1	0.15554	0.84446	1.68512	1.68623	561.995	333.28
Nol4l	0.155791	0.844209	2.28377	2.30594	72.5155	31.4416
Dnm3os	0.156473	0.843527	0.607791	0.607705	1511.38	2487.03
Ccdc34	0.156511	0.843489	1.6922	1.69346	507.608	299.743
Junb	0.156675	0.843325	0.607724	0.607581	903.581	1487.19
Agbl5	0.157091	0.842909	2.17315	2.18959	84.9195	38.7779
Pcdhga3	0.157181	0.842819	2.33594	2.36125	67.697	28.6642
Pla2g4b	0.157823	0.842177	0.303003	0.29136	9.46518	32.5106
Hist1h3d	0.158585	0.841415	0.152137	0.122798	1.91784	15.6893
Ly6f	0.158926	0.841074	18.246	955.151	9.54151	0
Speer8-ps1	0.158926	0.841074	18.246	955.151	9.54151	0
Tspan18	0.158926	0.841074	18.246	955.151	9.54151	0
Vmn2r96	0.158926	0.841074	18.246	955.151	9.54151	0
Sesn1	0.159305	0.840695	1.67169	1.67259	678.402	405.596
P4ha3	0.160316	0.839684	1.75869	1.76126	282.429	160.352
Dph1	0.161179	0.838821	1.78516	1.7883	242.44	135.566
Gpd1l	0.163665	0.836335	1.67964	1.68073	572.491	340.617
Thy1	0.164592	0.835408	0.609358	0.609255	1254.71	2059.42
Nhsl2	0.165219	0.834781	5.31081	6.05329	19.083	3.14416
Podn	0.167369	0.832631	8.68749	12.6347	13.3581	1.04805
Chrnb2	0.167614	0.832386	0.36769	0.360069	16.2206	45.0662
Fam20c	0.168694	0.831306	0.585861	0.585271	223.271	381.491
H2-T22	0.170257	0.829743	2.18256	2.19989	81.5608	37.0696
Acot2	0.170692	0.829308	1.96131	1.96946	126.167	64.0569
Haus1	0.171661	0.828339	1.73169	1.73382	323.457	186.553
Ephb3	0.173467	0.826533	1.67308	1.67412	587.786	351.097
Capn5	0.174389	0.825611	0.584572	0.583945	209.913	359.482
Cml2	0.175148	0.824852	8.52019	12.27	13.3581	1.07949
Spcs1	0.175543	0.824457	0.609754	0.609579	734.696	1205.26
Isyna1	0.177955	0.822045	0.61005	0.609984	1974.14	3236.38
Ttll1	0.178091	0.821909	0.556517	0.555368	116.406	209.61
Gm3604	0.178381	0.821619	2.64531	2.69545	48.0415	17.8169
Tagln	0.178579	0.821421	6.33127	7.70644	16.2206	2.0961
Blcap	0.179261	0.820739	0.601599	0.601246	369.257	614.158
Itm2c	0.179872	0.820128	1.64014	1.64042	2030.43	1237.75
Pbx1	0.179942	0.820058	0.610804	0.61064	787.175	1289.1
Gstt3	0.180433	0.819567	1.7362	1.7385	302.466	173.977
Dapk1	0.183196	0.816804	0.185938	0.16113	2.86245	17.8169
Ldlrad3	0.185018	0.814982	0.594871	0.594388	270.979	455.903
Klf9	0.188304	0.811696	0.608331	0.608078	510.471	839.49
Uba7	0.190071	0.809929	1.92377	1.93103	133.581	69.1714
Fbxo47	0.190071	0.809929	2.94895	3.03307	38.1661	12.5766
Sertad2	0.190373	0.809627	1.63985	1.64035	1153.57	703.243
Nfat5	0.192558	0.807442	0.601574	0.601557	7664.7	12741.4
Gstt1	0.192562	0.807438	2.62713	2.67672	47.7076	17.8169
Cntnap1	0.193152	0.806848	0.538211	0.536625	84.9195	158.256
Ccnb2	0.193229	0.806771	1.64911	1.64985	791.946	480.008
Tgfa	0.194597	0.805403	0.331696	0.32151	11.4498	35.6338
Iscu	0.194617	0.805383	0.599964	0.599543	309.145	515.642
Ap3s1	0.196408	0.803592	0.613788	0.613697	1415.01	2305.71
Hist1h1b	0.197539	0.802461	0.213516	0.19207	3.81661	19.913
Prkaa2	0.197539	0.802461	0.213516	0.19207	3.81661	19.913
Chac1	0.198162	0.801838	1.695	1.69663	391.202	230.571
Nfkbia	0.198503	0.801497	0.596892	0.596408	270.025	452.758
St6gal1	0.19948	0.80052	0.550745	0.549407	100.186	182.361
Cgnl1	0.199684	0.800316	0.358834	0.350315	14.3123	40.874
Col23a1	0.199684	0.800316	0.358834	0.350315	14.3123	40.874
Nphp3	0.199731	0.800269	1.71979	1.72193	315.824	183.409
Fam13a	0.200119	0.799881	1.70238	1.70417	362.577	212.755
Wwc1	0.202919	0.797081	2.18804	2.20669	76.3321	34.5857
H2-M9	0.203663	0.796337	4.54003	4.99769	20.9913	4.19221
Arrdc1	0.204439	0.795561	2.01426	2.02499	104.002	51.3545
Foxo1	0.205617	0.794383	0.580154	0.579363	166.976	288.214
Akr1b7	0.206602	0.793398	3.57731	3.7679	27.6704	7.33636
Tmeff1	0.207602	0.792398	1.83648	1.84141	169.839	92.2286
Arhgef3	0.209529	0.790471	0.603175	0.60277	321.549	533.458
Tenm4	0.209955	0.790045	0.587581	0.586908	195.601	333.28
Lipa	0.211327	0.788673	0.616023	0.615898	1027.62	1668.5
Chic2	0.21149	0.78851	0.583546	0.582799	176.518	302.887
Rap1gap2	0.211579	0.788421	0.598027	0.59753	262.392	439.134
Pcnxl3	0.211585	0.788415	0.615226	0.615059	770.954	1253.47
Pakap	0.211825	0.788175	0.591552	0.590943	215.495	364.67
Trpm4	0.211861	0.788139	1.73384	1.73635	274.796	158.256
Ubac1	0.211957	0.788043	1.66678	1.66799	499.975	299.743
1810055G02Rik	0.214046	0.785954	0.608243	0.607917	396.927	652.936
Tbl1xr1	0.215378	0.784622	0.61574	0.615574	770.954	1252.42
Tspan5	0.216448	0.783552	1.71068	1.71276	317.732	185.505
Zbtb7a	0.216793	0.783207	0.612765	0.612519	523.829	855.21
Nt5dc2	0.217974	0.782026	1.63559	1.63623	879.727	537.651
Tvp23a	0.218434	0.781566	1.73267	1.73522	270.979	156.16
Glis1	0.218566	0.781434	0.539081	0.537422	81.1029	150.919
Hs3st3a1	0.219789	0.780211	7.89645	11.0335	13.1673	1.1843
Cacna1c	0.220027	0.779973	0.600416	0.599939	272.887	454.865
Mapkapk3	0.220028	0.779972	0.586215	0.585492	182.243	311.271
Tm7sf2	0.220109	0.779891	1.93398	1.94205	122.131	62.8831
Vangl1	0.220115	0.779885	0.610414	0.610113	428.414	702.195
Zfp874a	0.222117	0.777883	1.89144	1.89815	137.016	72.1793
Nudcd1	0.222437	0.777563	1.63063	1.6312	993.271	608.918
Epha2	0.223537	0.776463	0.557656	0.556382	104.957	188.649
Ddx11	0.224141	0.775859	1.66135	1.66254	501.826	301.839
Gstm1	0.224169	0.775831	1.68323	1.68484	390.248	231.619
Myo7a	0.22513	0.77487	1.65061	1.6516	586.803	355.29
Il17rd	0.22839	0.77161	1.76402	1.76734	220.409	124.708
Tanc2	0.229124	0.770876	1.64014	1.64096	696.53	424.461
Arhgef5	0.229738	0.770262	0.607325	0.606943	339.678	559.66
Adck4	0.232481	0.767519	0.592959	0.592323	206.097	347.953
Ptpn11	0.235614	0.764386	0.618477	0.618396	1596.3	2581.35
Abca2	0.236865	0.763135	1.66949	1.67092	425.551	254.677
Cobl	0.236938	0.763062	5.05275	5.75079	18.1289	3.14416
Vmn2r79	0.236938	0.763062	5.05275	5.75079	18.1289	3.14416
Mex3b	0.237037	0.762963	1.7629	1.76628	216.592	122.622
Urb2	0.237723	0.762277	0.609477	0.609115	356.853	585.861
Cacna1d	0.238304	0.761696	0.061902	0.00119127	0	8.38441
Rnase2a	0.238304	0.761696	0.061902	0.00119127	0	8.38441
Agrn	0.238417	0.761583	1.6261	1.62624	3804.2	2339.25
A430078G23Rik	0.238998	0.761002	2.67529	2.73315	42.9845	15.7208
Armcx4	0.239511	0.760489	1.62372	1.62425	1029.56	633.862
Dab2	0.241807	0.758193	0.613543	0.613245	433.185	706.387
Car12	0.242274	0.757726	0.161669	0.13065	1.9083	14.6727
Dusp2	0.242274	0.757726	0.161669	0.13065	1.9083	14.6727
Pianp	0.242274	0.757726	0.161669	0.13065	1.9083	14.6727
Mpdz	0.243593	0.756407	1.61793	1.61818	2179.28	1346.75
Ctsk	0.244991	0.755009	1.67652	1.67814	381.661	227.427
Cers4	0.245152	0.754848	0.616121	0.615867	504.746	819.577
Rpia	0.246022	0.753978	1.68754	1.68938	343.494	203.322
Mthfs	0.246461	0.753539	2.36474	2.39602	56.7911	23.6965
Hook2	0.247866	0.752134	0.547834	0.546272	85.8736	157.208
Stx6	0.249781	0.750219	0.610648	0.610278	349.219	572.236
Diablo	0.250071	0.749929	0.611563	0.61121	364.486	596.342
Gnaq	0.25268	0.74732	1.61482	1.61519	1454.13	900.277
Dnajc19	0.252885	0.747115	1.70611	1.70837	290.062	169.784
Zfp280c	0.253425	0.746575	1.62101	1.6216	939.839	579.573
Abca8a	0.255071	0.744929	8.09163	11.7329	12.404	1.04805
Zan	0.255071	0.744929	8.09163	11.7329	12.404	1.04805
Larp4	0.257031	0.742969	0.621386	0.621297	1431.23	2303.62
Aldoa	0.257408	0.742592	0.612169	0.612145	5494.96	8976.56
Cnga3	0.258545	0.741455	16.5214	859.736	8.58736	0
Gm5144	0.258545	0.741455	16.5214	859.736	8.58736	0
Lce6a	0.258545	0.741455	16.5214	859.736	8.58736	0
Ramp2	0.258545	0.741455	16.5214	859.736	8.58736	0
Trhr	0.258545	0.741455	16.5214	859.736	8.58736	0
Zfp879	0.258545	0.741455	16.5214	859.736	8.58736	0
Dnph1	0.25856	0.74144	1.83848	1.84405	150.756	81.748
Klra17	0.26078	0.73922	0.402683	0.395953	19.083	48.2104
BC051019	0.260823	0.739177	5.97112	7.2534	15.2664	2.0961
Ccdc3	0.260823	0.739177	5.97112	7.2534	15.2664	2.0961
Nap1l3	0.260823	0.739177	5.97112	7.2534	15.2664	2.0961
Smoc2	0.260823	0.739177	5.97112	7.2534	15.2664	2.0961
Irgm2	0.262468	0.737532	1.85022	1.85618	143.772	77.451
Klra2	0.262485	0.737515	0.452565	0.448063	29.5882	66.0482
Zfp286	0.263089	0.736911	2.36735	2.39955	55.3408	23.0571
Slc15a2	0.263887	0.736113	1.72498	1.72772	248.079	143.583
S100a13	0.264595	0.735405	0.547889	0.546273	83.0112	151.968
Slc16a6	0.265094	0.734906	1.85206	1.85811	142.169	76.5078
Dusp19	0.265302	0.734698	1.90255	1.91021	122.131	63.9312
Vash2	0.265313	0.734687	1.69016	1.69218	313.916	185.505
Cdkn2c	0.267783	0.732217	0.615585	0.615263	399.789	649.792
Coro2b	0.268991	0.731009	2.22049	2.24307	65.8364	29.3455
Npc1l1	0.269419	0.730581	0.281342	0.265827	6.67906	25.1532
Suco	0.270631	0.729369	0.621649	0.62145	640.235	1030.23
Gyg	0.270857	0.729143	1.63349	1.63445	585.849	358.434
Npcd	0.270959	0.729041	2.00949	2.02132	93.6881	46.3449
Ttyh2	0.272203	0.727797	0.613903	0.61354	354.944	578.525
Gm17751	0.272292	0.727708	3.45637	3.63802	26.7162	7.33636
Slc22a18	0.272292	0.727708	3.45637	3.63802	26.7162	7.33636
Xaf1	0.272523	0.727477	1.92453	1.93307	113.706	58.8167
2410141K09Rik	0.279673	0.720327	3.59072	3.80356	25.1419	6.60273
Zfp37	0.281529	0.718471	1.78697	1.79136	174.61	97.4688
Npm1	0.283531	0.716469	1.66663	1.66665	31338.1	18803.1
Gpt2	0.28399	0.71601	1.60484	1.60518	1534.28	955.823
Dzip3	0.285502	0.714498	1.60944	1.60999	983.73	611.014
1700012D01Rik	0.28581	0.71419	0.22504	0.202735	3.81661	18.8649
Ppp1r1b	0.28581	0.71419	0.22504	0.202735	3.81661	18.8649
Car6	0.28663	0.71337	2.0296	2.04262	87.7819	42.9701
Cfap43	0.287748	0.712252	0.124767	0.083559	0.954151	11.5286
Plekhg6	0.287748	0.712252	0.124767	0.083559	0.954151	11.5286
Ptk2b	0.288154	0.711846	1.6807	1.68268	313.916	186.553
Ank1	0.293457	0.706543	0.543911	0.542106	74.4238	137.295
Btg1	0.295959	0.704041	0.617455	0.617428	4791.75	7760.82
Abhd2	0.296623	0.703377	0.619678	0.619368	412.193	665.513
Arl4a	0.297642	0.702358	0.500612	0.497602	44.8451	90.1325
Prkg1	0.298487	0.701513	2.66831	2.73003	40.0744	14.6727
Thbs1	0.298898	0.701102	1.6017	1.60193	2276.6	1421.16
Irx2	0.298997	0.701003	1.66079	1.66245	360.669	216.947
Inpp5f	0.300251	0.699749	0.61767	0.617313	359.715	582.717
Vgll4	0.300832	0.699168	0.624384	0.624163	576.307	923.334
Antxr2	0.301168	0.698832	1.59995	1.60022	1903.53	1189.54
Col27a1	0.302423	0.697577	0.61941	0.619081	389.294	628.831
Rab35	0.302423	0.697577	0.61941	0.619081	389.294	628.831
Tmem97	0.302557	0.697443	1.62129	1.62221	600.161	369.962
Lrrc75b	0.302586	0.697414	2.04017	2.05399	83.9653	40.874
Zfp97	0.303291	0.696709	1.72478	1.72782	223.882	129.571
Atp13a3	0.30393	0.69607	0.625746	0.625674	1784.26	2851.75
Mlycd	0.304993	0.695007	0.539282	0.537324	68.6989	127.862
Srgap1	0.305065	0.694935	0.582667	0.581666	131.673	226.379
Dtna	0.305131	0.694869	2.0983	2.11504	75.3779	35.6338
Rapgef1	0.307615	0.692385	1.6088	1.60949	777.633	483.152
Vmp1	0.308264	0.691736	0.624727	0.624671	2296.64	3676.57
Arxes2	0.309773	0.690227	1.73391	1.73722	209.751	120.736
Pyhin1	0.311328	0.688672	2.71884	2.78733	37.9943	13.6247
Ebp	0.311739	0.688261	1.6403	1.64163	428.414	260.965
Cfap69	0.311779	0.688221	0.581976	0.580944	127.856	220.091
Nmi	0.312982	0.687018	1.76862	1.77282	176.518	99.5649
Nedd9	0.31331	0.68669	0.619306	0.618951	360.669	582.717
Fam64a	0.313335	0.686665	1.63884	1.64015	433.185	264.109
Nipsnap1	0.31356	0.68644	1.72149	1.72453	222.317	128.91
Kif23	0.314435	0.685565	1.601	1.60154	961.784	600.534
Klra1	0.315921	0.684079	0.332297	0.32048	9.82776	30.687
Trp53rkb	0.318874	0.681126	0.434739	0.429098	23.3481	54.4253
Cacna1b	0.319355	0.680645	0.411528	0.40475	19.083	47.1623
Nol4	0.320162	0.679838	1.85588	1.8627	126.902	68.1234
A430105I19Rik	0.321963	0.678037	0.625419	0.625165	501.884	802.808
Snap29	0.324016	0.675984	0.623714	0.62342	433.185	694.858
Tmem164	0.324069	0.675931	1.59353	1.5938	1902.58	1193.73
Mtcp1	0.324449	0.675551	2.12614	2.14485	70.1015	32.6783
Tgtp1	0.325119	0.674881	2.58392	2.63859	41.5247	15.7313
Fanci	0.325359	0.674641	1.6623	1.66415	324.411	194.938
Serpini1	0.325758	0.674242	0.529844	0.527566	59.1574	112.142
Ak4	0.326498	0.673502	0.610711	0.610175	240.446	394.067
Gxylt2	0.326751	0.673249	0.574645	0.573427	108.773	189.697
Fggy	0.329102	0.670898	0.585066	0.584052	129.765	222.187
Spag1	0.329102	0.670898	0.585066	0.584052	129.765	222.187
Ppip5k1	0.329608	0.670392	1.69183	1.69432	255.713	150.919
Map2k4	0.329785	0.670215	1.59162	1.59196	1526.64	958.967
Ezh1	0.329864	0.670136	1.61657	1.61755	554.362	342.713
Frmd8	0.329961	0.670039	0.621739	0.621394	369.257	594.245
Pank4	0.330874	0.669126	0.602549	0.601857	187.968	312.319
Trio	0.331563	0.668437	1.59183	1.59208	2025.66	1272.33
Sspo	0.331767	0.668233	2.40469	2.44299	48.6617	19.913
Dazap2	0.332957	0.667043	0.629298	0.629219	1607.74	2555.15
Zfp667	0.335675	0.664325	1.79316	1.79824	152.664	84.8922
Elmod2	0.335861	0.664139	0.62422	0.623909	409.331	656.08
Slc9a9	0.335877	0.664123	1.85698	1.86403	123.086	66.0273
Chst2	0.336379	0.663621	1.6112	1.6121	589.665	365.77
Jak2	0.336693	0.663307	0.630341	0.630248	1350.12	2142.22
AI464131	0.337953	0.662047	1.72381	1.72709	207.099	119.908
Tpst2	0.338248	0.661752	0.610868	0.610309	230.905	378.347
Slc1a5	0.338647	0.661353	1.59417	1.59434	3009.39	1887.54
Mctp1	0.33899	0.66101	0.305984	0.2916	7.63321	26.2013
Gm10147	0.339112	0.660888	0.0674375	0.00130535	0	7.65078
Orm1	0.3393	0.6607	0.553778	0.55206	77.9255	141.162
Sfmbt2	0.339331	0.660669	1.78337	1.78821	157.435	88.0364
Eno1	0.341982	0.658018	0.611661	0.611651	12875.3	21050.1
Cmtr2	0.342589	0.657411	0.588359	0.587376	133.581	227.427
Zfp383	0.342949	0.657051	1.79282	1.79795	150.756	83.8441
Loxl4	0.3432	0.6568	0.622748	0.622392	358.761	576.429
Kif21b	0.343876	0.656124	1.6745	1.67672	277.658	165.592
Gm5039	0.34497	0.65503	15.3659	795.808	7.94808	0
Tsc22d2	0.345778	0.654222	1.58734	1.58769	1442.68	908.661
Pcbp3	0.345828	0.654172	0.595422	0.594566	152.664	256.773
Tube1	0.345933	0.654067	1.76574	1.77015	166.976	94.3247
Mtss1l	0.348424	0.651576	1.6063	1.60718	603.024	375.203
Zfp512	0.348424	0.651576	1.6063	1.60718	603.024	375.203
Hjurp	0.348994	0.651006	0.629118	0.62888	531.243	844.751
Cdca7	0.349197	0.650803	1.61123	1.61222	545.775	338.521
Nfia	0.349361	0.650639	0.630961	0.630771	665.043	1054.34
Gcnt4	0.350659	0.649341	0.529044	0.526651	56.2949	106.901
Gm20594	0.350736	0.649264	0.613917	0.613386	242.354	395.116
Pnpo	0.350814	0.649186	0.577828	0.576612	108.773	188.649
Idua	0.351814	0.648186	1.94846	1.95915	94.461	48.2104
Tcf12	0.352005	0.647995	1.59031	1.59048	2925.43	1839.33
Ecm1	0.352119	0.647881	0.627274	0.627231	2958.82	4717.28
Tmem198b	0.353213	0.646787	0.613973	0.613438	240.446	391.971
Fadd	0.354854	0.645146	1.74948	1.75353	176.031	100.382
2010107G12Rik	0.357566	0.642434	0.173619	0.140693	1.9083	13.6247
Arhgap31	0.358644	0.641356	1.58861	1.58915	936.022	589.005
Mid1ip1	0.359137	0.640863	1.6066	1.60754	561.041	349.001
Elf2	0.359276	0.640724	1.58857	1.58912	929.343	584.813
Cml1	0.361366	0.638634	0.507693	0.504619	43.891	86.9883
Ifi47	0.362766	0.637234	2.28652	2.31682	53.4325	23.0571
N4bp3	0.364164	0.635836	2.66366	2.72994	37.2119	13.6247
Usp31	0.366538	0.633462	1.596	1.59677	672.753	421.317
Hus1	0.366752	0.633248	1.61765	1.61886	451.314	278.782
Hid1	0.366812	0.633188	2.73094	2.80565	35.3036	12.5766
Bhlhb9	0.366817	0.633183	1.58935	1.58997	821.524	516.69
Itpkb	0.366997	0.633003	0.619548	0.619084	275.75	445.422
Chrd	0.367764	0.632236	2.16886	2.19129	62.0198	28.2974
Adcy5	0.367852	0.632148	7.49578	10.8311	11.4498	1.04805
Camsap3	0.367852	0.632148	7.49578	10.8311	11.4498	1.04805
P2ry10	0.368333	0.631667	4.14394	4.55038	19.1116	4.19221
Tmem185b	0.369297	0.630703	0.5599	0.558235	80.1487	143.583
Klra5	0.370573	0.629427	0.439602	0.433815	22.8138	52.6017
Tmem144	0.371224	0.628776	4.1379	4.54357	19.083	4.19221
Pomt1	0.371788	0.628212	1.64166	1.64337	335.861	204.37
Limk1	0.373845	0.626155	0.634701	0.634566	935.068	1473.56
Tmem176a	0.374382	0.625618	0.634727	0.634611	1086.78	1712.52
Prn	0.374874	0.625126	0.0693877	0.00134586	0	7.42021
Epdr1	0.375457	0.624543	1.59665	1.59749	621.152	388.827
Smim3	0.376009	0.623991	0.407321	0.39983	17.1747	42.9701
Ypel2	0.377825	0.622175	0.616558	0.616017	237.584	385.683
Zfp518a	0.379549	0.620451	0.337632	0.325374	9.54151	29.3455
Vangl2	0.382105	0.617895	1.67281	1.67524	252.85	150.93
Slc9a6	0.384195	0.615805	0.628426	0.62809	377.844	601.582
Map4k4	0.385166	0.614834	0.626628	0.6266	4510.27	7198.02
Pcdhb13	0.387305	0.612695	0.260136	0.239962	4.77076	19.913
Pdzd2	0.387305	0.612695	0.260136	0.239962	4.77076	19.913
Gna14	0.388261	0.611739	0.0701251	0.00136122	0	7.33636
Lnx1	0.388261	0.611739	0.0701251	0.00136122	0	7.33636
Mslnl	0.388261	0.611739	0.0701251	0.00136122	0	7.33636
Slc12a1	0.388261	0.611739	0.0701251	0.00136122	0	7.33636
Steap4	0.388261	0.611739	0.0701251	0.00136122	0	7.33636
Col22a1	0.392312	0.607688	14.7968	764.321	7.63321	0
Cybb	0.392312	0.607688	14.7968	764.321	7.63321	0
Nalcn	0.392312	0.607688	14.7968	764.321	7.63321	0
Vit	0.392312	0.607688	14.7968	764.321	7.63321	0
Rap1gap	0.392602	0.607398	0.237879	0.214654	3.81661	17.8169
Traf1	0.392602	0.607398	0.237879	0.214654	3.81661	17.8169
Lgr4	0.3931	0.6069	1.57649	1.57672	2212.68	1403.34
Pcgf5	0.393157	0.606843	0.560415	0.558689	77.2863	138.343
EU599041	0.393786	0.606214	14.7795	763.367	7.62367	0
Msantd1	0.394957	0.605043	0.388305	0.3795	14.3123	37.7299
Irx5	0.395852	0.604148	1.77021	1.7752	148.848	83.8441
Cd1d1	0.396432	0.603568	0.602911	0.602081	156.481	259.906
Smarcd2	0.397059	0.602941	1.57387	1.57415	1753.73	1114.08
Bag3	0.397576	0.602424	0.63631	0.636125	679.356	1067.96
Ephb6	0.39889	0.60111	1.93127	1.942	91.5985	47.1623
Llgl2	0.39889	0.60111	1.93127	1.942	91.5985	47.1623
Sat2	0.39889	0.60111	1.93127	1.942	91.5985	47.1623
Fdft1	0.39911	0.60089	0.633854	0.633597	491.388	775.558
9330159M07Rik	0.399822	0.600178	2.14736	2.16938	61.3996	28.2974
Ephx2	0.400111	0.599889	0.496825	0.493203	37.2119	75.4597
Cbx1	0.400754	0.599246	1.58099	1.58162	782.404	494.68
AW551984	0.400943	0.599057	3.71874	4.00006	20.9913	5.24026
Smad6	0.401008	0.598992	1.96383	1.97602	84.9195	42.9701
Usp11	0.401282	0.598718	1.57276	1.57313	1327.22	843.682
Scmh1	0.401836	0.598164	1.66068	1.66296	261.437	157.208
Ttc26	0.404909	0.595091	0.600216	0.599315	144.487	241.094
Gm9833	0.406969	0.593031	0.455557	0.45025	25.0846	55.7249
Arntl2	0.407285	0.592715	0.596587	0.59561	133.581	224.283
Pcdhga8	0.408513	0.591487	3.58482	3.83113	21.831	5.69092
Meis3	0.409159	0.590841	1.64097	1.64288	299.603	182.361
Ipo7	0.409178	0.590822	0.637022	0.636944	1606.79	2522.66
Mmp23	0.409234	0.590766	1.93375	1.94475	89.6902	46.1143
Ell2	0.410066	0.589934	1.59225	1.59319	547.683	343.761
Fam171b	0.411793	0.588207	1.84452	1.85206	112.59	60.787
Asic1	0.412598	0.587402	0.619541	0.618982	228.996	369.962
Fgf7	0.416886	0.583114	0.638795	0.638695	1253.75	1963
Ssh2	0.418167	0.581833	1.56817	1.56851	1404.54	895.456
Pgm2l1	0.418417	0.581583	0.521655	0.518772	46.7534	90.1325
Ccdc102a	0.418505	0.581495	1.6066	1.60787	417.918	259.917
Lmo4	0.420926	0.579074	0.639501	0.639387	1103	1725.09
Fam195b	0.421696	0.578304	1.57464	1.57525	795.762	505.161
Ccdc50	0.424833	0.575167	0.63608	0.636027	2364.39	3717.44
Atl1	0.425434	0.574566	1.82869	1.83585	115.452	62.8831
AU015836	0.426201	0.573799	0.136618	0.0919069	0.954151	10.4805
Napsa	0.426201	0.573799	0.136618	0.0919069	0.954151	10.4805
Tmigd1	0.426201	0.573799	0.136618	0.0919069	0.954151	10.4805
Hist1h2ac	0.427668	0.572332	0.0723351	0.0014074	0	7.09531
Gab1	0.429937	0.570063	1.60398	1.60526	412.193	256.773
Nlrx1	0.431642	0.568358	0.318459	0.303745	7.63321	25.1532
Zfp62	0.431869	0.568131	1.5652	1.56559	1217.5	777.654
Srsf9	0.4322	0.5678	0.637661	0.63741	499.021	782.895
Hspa4l	0.432272	0.567728	0.620217	0.61963	217.546	351.097
Klhl7	0.433008	0.566992	0.637842	0.637592	503.401	789.539
Lig4	0.433163	0.566837	0.610063	0.609285	166.022	272.493
Il10rb	0.434071	0.565929	0.618908	0.618292	208.005	336.425
Chst10	0.434647	0.565353	2.0192	2.03473	72.5155	35.6338
Kctd7	0.43526	0.56474	1.82882	1.8361	113.544	61.8351
Trim30a	0.436556	0.563444	1.57096	1.57159	781.688	497.384
Mapk12	0.437286	0.562714	0.35703	0.345541	10.4957	30.3935
Gm13278	0.438132	0.561868	0.0729347	0.00141996	0	7.03243
Ier5	0.43834	0.56166	0.635312	0.634994	395.973	623.591
Lrg1	0.439456	0.560544	3.05107	3.18381	26.7162	8.38441
Ccdc85a	0.440847	0.559153	2.73091	2.81241	32.4411	11.5286
Tg	0.440847	0.559153	2.73091	2.81241	32.4411	11.5286
2200002D01Rik	0.442557	0.557443	2.92195	3.03253	28.6245	9.43247
Mapt	0.442791	0.557209	2.81736	2.91147	30.5328	10.4805
Ost4	0.444653	0.555347	0.637706	0.637425	445.589	699.051
Gm2022	0.44535	0.55465	7.1323	10.281	10.8678	1.04805
Rab39b	0.446063	0.553937	1.62944	1.63133	295.787	181.313
Zfp185	0.446077	0.553923	2.02511	2.04121	70.6072	34.5857
Rnf44	0.449599	0.550401	0.640171	0.639935	530.508	829.009
Osmr	0.451132	0.548868	0.633618	0.633587	4120.98	6504.21
Lmnb1	0.452721	0.547279	1.56064	1.56108	1089.64	698.003
L3mbtl3	0.454614	0.545386	1.71773	1.72178	166.022	96.4208
Zfp521	0.45572	0.54428	1.56485	1.56544	807.212	515.642
Unc13d	0.456216	0.543784	0.306319	0.289982	6.67906	23.0571
Tctex1d2	0.458295	0.541705	1.68067	1.68379	199.418	118.43
Rgs3	0.458772	0.541228	1.86629	1.87527	98.2776	52.4026
Abt1	0.459817	0.540183	0.594904	0.593763	114.498	192.842
Gnpat	0.459924	0.540076	1.56133	1.56186	903.581	578.525
Gas2l3	0.461503	0.538497	0.631242	0.630796	282.963	448.587
Il31ra	0.461729	0.538271	2.18934	2.21613	53.4325	24.1052
Erbb2	0.464715	0.535285	1.57062	1.5714	619.244	394.067
Pou2f1	0.46597	0.53403	0.627373	0.626846	240.446	383.587
Zfp354c	0.465996	0.534004	1.58404	1.58512	468.488	295.551
Gm3002	0.466575	0.533425	1.66836	1.67125	210.333	125.85
Akr1c12	0.466784	0.533216	0.255019	0.232316	4.13147	17.8169
Hes1	0.467007	0.532993	0.624091	0.6235	215.638	345.857
Plau	0.467104	0.532896	2.36743	2.4091	42.9368	17.8169
March8	0.467357	0.532643	1.55637	1.55678	1142.12	733.636
Ly6e	0.467781	0.532219	0.64429	0.644177	1105.86	1716.71
Sema6c	0.468082	0.531918	2.10272	2.12388	60.1115	28.2974
Rnpep	0.468938	0.531062	1.60236	1.60382	359.715	224.283
Hspg2	0.46897	0.53103	0.630618	0.630599	6399.49	10148.3
Dpf1	0.46971	0.53029	1.86721	1.87638	96.3693	51.3545
Tmem86a	0.470596	0.529404	0.509378	0.505846	38.1661	75.4597
Usp46	0.470806	0.529194	0.640482	0.640198	440.818	688.57
Pde7a	0.470989	0.529011	0.639653	0.639351	414.102	647.696
Myo18a	0.472071	0.527929	0.637799	0.637456	365.44	573.284
Rab36	0.472703	0.527297	1.78641	1.79268	122.131	68.1234
Galnt18	0.473284	0.526716	1.60376	1.60527	348.265	216.947
Ccng1	0.474432	0.525568	1.56731	1.56743	4249.79	2711.31
Swt1	0.474821	0.525179	0.619398	0.618703	184.151	297.647
Stk40	0.475063	0.524937	1.56302	1.56369	707.98	452.758
F830016B08Rik	0.475766	0.524234	0.546399	0.544021	56.3617	103.61
Dmrta2	0.476475	0.523525	1.8294	1.83722	105.911	57.6429
Slc25a35	0.476556	0.523444	2.40051	2.44585	41.0285	16.7688
Olfml2b	0.476632	0.523368	0.64263	0.642564	1915.94	2981.71
Prps2	0.476667	0.523333	1.55834	1.5589	834.882	535.554
Slc44a1	0.477278	0.522722	0.644977	0.6448	704.164	1092.07
1700001L05Rik	0.478484	0.521516	0.291814	0.273468	5.72491	20.961
Akr1c18	0.478622	0.521378	5.25084	6.34732	13.3581	2.0961
Gm16793	0.478622	0.521378	5.25084	6.34732	13.3581	2.0961
Hmgcs2	0.478622	0.521378	5.25084	6.34732	13.3581	2.0961
Nyap1	0.480156	0.519844	0.577974	0.5764	83.9653	145.679
Gm14308	0.4807	0.5193	0.633309	0.63286	280.845	443.777
Tmed4	0.480799	0.519201	0.645375	0.645199	707.98	1097.31
Lpin1	0.481241	0.518759	0.618746	0.618025	177.472	287.166
Zfp367	0.482562	0.517438	1.59811	1.59956	358.761	224.283
Fancl	0.482666	0.517334	1.6029	1.60445	339.678	211.706
AF366264	0.484712	0.515288	0.141874	0.0956331	0.954151	10.0718
Aspscr1	0.485705	0.514295	0.642909	0.642643	469.442	730.492
Lss	0.486389	0.513611	0.645749	0.645563	669.814	1037.57
Ddit4	0.487399	0.512601	0.642936	0.642877	2127.76	3309.75
Gm17026	0.490398	0.509602	4.50862	5.15137	15.2664	2.95551
Gm14393	0.490472	0.509528	2.28665	2.32224	45.5989	19.63
Plppr3	0.490477	0.509523	0.187478	0.152408	1.9083	12.5766
Trp63	0.49132	0.50868	0.514832	0.511387	39.1202	76.5078
Cd14	0.491391	0.508609	1.79861	1.80551	113.544	62.8831
Tdpoz4	0.492472	0.507528	6.91779	9.95631	10.5243	1.04805
Vps54	0.49282	0.50718	1.54913	1.54943	1519.96	980.977
Siah2	0.492955	0.507045	1.64878	1.65138	223.271	135.199
Gmds	0.494454	0.505546	0.628805	0.628243	225.18	358.434
Slco3a1	0.495441	0.504559	0.636492	0.636072	298.649	469.527
Edem3	0.496403	0.503597	0.647478	0.64734	896.902	1385.52
Ctgf	0.49641	0.50359	6.89992	9.92925	10.4957	1.04805
Gstm7	0.49641	0.50359	6.89992	9.92925	10.4957	1.04805
1110032A03Rik	0.496424	0.503576	1.76144	1.76716	127.856	72.347
Cilp2	0.496877	0.503123	0.274177	0.253286	4.77076	18.8649
Rasd1	0.496877	0.503123	0.274177	0.253286	4.77076	18.8649
Tmem167	0.497794	0.502206	0.642945	0.642893	2416.87	3759.36
Piwil2	0.497959	0.502041	0.341647	0.328002	8.58736	26.2013
Spred2	0.500126	0.499874	0.632472	0.631966	249.033	394.067
Nenf	0.500195	0.499805	0.62855	0.627971	218.501	347.953
Cebpa	0.501942	0.498058	0.48394	0.479247	28.6245	59.739
Odc1	0.502179	0.497821	1.55793	1.55805	3700.17	2374.86
Aldh4a1	0.502758	0.497242	1.56621	1.56712	530.508	338.521
Olfml3	0.503847	0.496153	1.58504	1.58635	387.385	244.196
Tmem184b	0.504527	0.495473	1.54663	1.54703	1143.07	738.877
Srp14	0.504862	0.495138	0.648375	0.648238	903.581	1393.91
Abhd13	0.505128	0.494872	0.645498	0.645243	487.571	755.645
Wdyhv1	0.50563	0.49437	1.71753	1.72201	149.802	86.9883
Rnf19b	0.5062	0.4938	0.643961	0.643667	423.643	658.177
Ccdc8	0.506617	0.493383	1.92501	1.9373	79.1946	40.874
Bcat2	0.507151	0.492849	0.636663	0.63622	283.383	445.422
Zfp563	0.50723	0.49277	0.595495	0.594239	104.002	175.025
Pigl	0.508305	0.491695	1.65585	1.65873	205.143	123.67
Asgr1	0.508874	0.491126	0.252271	0.228061	3.81661	16.7688
Elmsan1	0.509901	0.490099	0.64842	0.64824	688.897	1062.72
Fgf14	0.509924	0.490076	0.224335	0.195635	2.86245	14.6727
Kcnn1	0.509924	0.490076	0.224335	0.195635	2.86245	14.6727
Nme2	0.510142	0.489858	1.57391	1.57398	7848.85	4986.63
Fhl4	0.511003	0.488997	3.28853	3.48593	21.9455	6.28831
Anpep	0.511267	0.488733	1.67592	1.67932	181.289	107.949
Pcdhb5	0.512983	0.487017	0.611426	0.610488	137.341	224.975
Phyh	0.51342	0.48658	1.619	1.62107	263.346	162.448
Tarbp2	0.51342	0.48658	1.619	1.62107	263.346	162.448
Raet1b	0.51352	0.48648	0.142988	0.0954736	0.925527	9.7888
Tmppe	0.514036	0.485964	1.60114	1.60283	309.45	193.062
Larp1	0.514321	0.485679	1.55287	1.55301	3309	2130.69
Zfp39	0.514446	0.485554	1.67313	1.67648	182.739	108.997
9430037G07Rik	0.515347	0.484653	1.73755	1.74271	135.165	77.5558
Cyp1b1	0.516054	0.483946	0.631898	0.631883	8305.89	13144.7
Fkbpl	0.516118	0.483882	0.601331	0.600176	112.59	187.601
Taf7	0.51629	0.48371	1.65804	1.66103	198.463	119.478
Shmt2	0.516503	0.483497	1.55063	1.55078	3008.44	1939.94
BC003331	0.516974	0.483026	0.648405	0.648195	589.665	909.709
Cdc42ep2	0.517481	0.482519	1.5837	1.58505	372.119	234.764
Coa5	0.517871	0.482129	1.5429	1.54328	1193.67	773.462
Hist1h3b	0.517951	0.482049	3.79798	4.14919	17.9476	4.31797
Lrp12	0.518323	0.481677	0.643646	0.643315	376.89	585.861
Asphd2	0.519683	0.480317	2.73088	2.82052	29.5787	10.4805
Msi1	0.519683	0.480317	2.73088	2.82052	29.5787	10.4805
Fam171a1	0.520341	0.479659	1.59055	1.59206	338.724	212.755
Syt11	0.522603	0.477397	0.610557	0.609577	131.577	215.857
Marcks	0.522628	0.477372	1.5687	1.56876	7179.99	4576.84
2410006H16Rik	0.52376	0.47624	1.54713	1.5473	2709.79	1751.29
Rcan1	0.524049	0.475951	0.624337	0.623624	178.426	286.118
Lrrk2	0.524781	0.475219	0.649479	0.649277	609.703	939.054
C5ar2	0.524949	0.475051	0.0782309	0.00153166	0	6.51888
Nck2	0.526795	0.473205	1.57296	1.57414	414.102	263.061
Fam83h	0.52707	0.47293	0.559109	0.55689	60.1115	107.949
Arhgap22	0.527597	0.472403	0.331994	0.316946	7.63321	24.1052
Rusc2	0.529024	0.470976	1.60959	1.61155	271.933	168.736
Clu	0.529579	0.470421	2.31549	2.35558	41.9827	17.8169
Mblac2	0.529956	0.470044	1.85	1.85938	91.5985	49.2584
Rasgrp3	0.529956	0.470044	1.85	1.85938	91.5985	49.2584
Prl2c5	0.530993	0.469007	0.304673	0.286688	6.01115	20.9925
Ephx1	0.531428	0.468572	1.54587	1.54648	742.33	480.008
Pbk	0.531848	0.468152	0.643021	0.642645	332.045	516.69
Nedd4l	0.532488	0.467512	1.63472	1.63727	221.363	135.199
Gabarapl2	0.534595	0.465405	0.650498	0.650293	601.115	924.382
Ctla2b	0.53501	0.46499	0.508218	0.504297	34.3494	68.1234
2310039H08Rik	0.535352	0.464648	1.6716	1.67508	175.564	104.805
Fgfr2	0.535656	0.464344	1.53803	1.53838	1278.56	831.105
Actg1	0.536082	0.463918	1.60461	1.60463	27444.3	17103.2
Fst	0.536116	0.463884	0.651337	0.651228	1136.39	1745.01
Id1	0.536255	0.463745	0.650785	0.650583	611.611	940.103
Exosc8	0.536564	0.463436	1.56641	1.56752	437.001	278.782
Ptges	0.538114	0.461886	0.648176	0.648116	2072.42	3197.61
Myl9	0.538264	0.461736	4.27858	4.84327	15.2664	3.14416
Slc16a4	0.538264	0.461736	4.27858	4.84327	15.2664	3.14416
Zfpl1	0.538623	0.461377	0.624929	0.624193	172.701	276.686
Dscc1	0.539248	0.460752	1.8736	1.88413	84.9195	45.0662
Pskh1	0.540973	0.459027	1.54697	1.54767	648.823	419.221
Idnk	0.543965	0.456035	1.72824	1.73341	132.627	76.5078
Naip5	0.544615	0.455385	0.612423	0.611423	128.81	210.679
Zfp759	0.544643	0.455357	1.73721	1.74267	127.856	73.3636
Dppa1	0.545278	0.454722	13.0722	668.906	6.67906	0
Fam71f1	0.545278	0.454722	13.0722	668.906	6.67906	0
H2-T24	0.545278	0.454722	13.0722	668.906	6.67906	0
Pla2g5	0.545278	0.454722	13.0722	668.906	6.67906	0
Serpinb9g	0.545278	0.454722	13.0722	668.906	6.67906	0
Slco1a5	0.545278	0.454722	13.0722	668.906	6.67906	0
Slco1a6	0.545278	0.454722	13.0722	668.906	6.67906	0
Zfp804b	0.545278	0.454722	13.0722	668.906	6.67906	0
Dip2b	0.545415	0.454585	1.53551	1.53586	1250.89	814.452
Cbx5	0.548366	0.451634	0.643731	0.643698	3753.63	5831.36
Notch1	0.548518	0.451482	1.54371	1.54438	671.722	434.942
Rcbtb2	0.549065	0.450935	1.56985	1.5711	390.248	248.388
Aox1	0.549706	0.450294	0.62846	0.627765	182.243	290.31
Cct2	0.550059	0.449941	0.63885	0.638829	5956.77	9324.52
Cdk2ap2	0.551065	0.448935	0.647869	0.647547	385.477	595.293
Nav1	0.551967	0.448033	0.653264	0.653146	1043.22	1597.23
Renbp	0.553769	0.446231	1.60591	1.60795	259.529	161.4
Dnaja4	0.553951	0.446049	0.618832	0.617938	143.123	231.619
Skiv2l	0.554482	0.445518	0.653224	0.653118	1165.02	1783.78
Ncoa1	0.554795	0.445205	0.646902	0.646551	353.036	546.035
Hdac11	0.556033	0.443967	1.63593	1.63868	206.097	125.766
Pdgfc	0.556286	0.443714	1.57744	1.57889	342.54	216.947
Tmem106b	0.556687	0.443313	0.647464	0.647419	2797.57	4321.12
Msantd2	0.557407	0.442593	1.60123	1.60319	267.162	166.64
Lims2	0.557543	0.442457	0.492501	0.487804	28.6245	58.6909
Ugt1a2	0.562074	0.437926	0.0807437	0.00158509	0	6.29879
Sipa1l2	0.562984	0.437016	0.654514	0.654394	1021.9	1561.6
4933427D06Rik	0.56383	0.43617	0.0808674	0.00158773	0	6.28831
A330015K06Rik	0.56383	0.43617	0.0808674	0.00158773	0	6.28831
Atp7b	0.56383	0.43617	0.0808674	0.00158773	0	6.28831
Camp	0.56383	0.43617	0.0808674	0.00158773	0	6.28831
Ccin	0.56383	0.43617	0.0808674	0.00158773	0	6.28831
Cdh23	0.56383	0.43617	0.0808674	0.00158773	0	6.28831
Foxg1	0.56383	0.43617	0.0808674	0.00158773	0	6.28831
Gm5820	0.56383	0.43617	0.0808674	0.00158773	0	6.28831
Pclo	0.56383	0.43617	0.0808674	0.00158773	0	6.28831
Slc6a12	0.56383	0.43617	0.0808674	0.00158773	0	6.28831
Smyd1	0.56383	0.43617	0.0808674	0.00158773	0	6.28831
Sprr1b	0.56383	0.43617	0.0808674	0.00158773	0	6.28831
Stxbp6	0.56383	0.43617	0.0808674	0.00158773	0	6.28831
Tub	0.56383	0.43617	0.0808674	0.00158773	0	6.28831
Ugt1a5	0.56383	0.43617	0.0808674	0.00158773	0	6.28831
Zc3h12c	0.564072	0.435928	0.612743	0.611697	123.086	201.226
Aldh1l2	0.565766	0.434234	1.54085	1.54098	3378.65	2192.52
Osbpl7	0.568408	0.431592	1.66542	1.66901	167.931	100.613
Plekhh3	0.568827	0.431173	1.55203	1.55302	470.397	302.887
Casc4	0.569229	0.430771	1.53594	1.53657	716.329	466.184
Ctf1	0.570149	0.429851	2.11195	2.137	51.5242	24.1052
Set	0.570288	0.429712	1.55366	1.55373	6178.13	3976.31
Pcnxl4	0.570815	0.429185	0.641866	0.641376	254.758	397.212
Ptgfrn	0.57085	0.42915	1.53137	1.53159	2016.12	1316.35
Cyp2c65	0.571523	0.428477	3.73577	4.08945	17.1747	4.19221
Fbxl13	0.571523	0.428477	3.73577	4.08945	17.1747	4.19221
Tusc2	0.572169	0.427831	0.600466	0.59913	97.3234	162.448
Saa1	0.572581	0.427419	0.0814916	0.00160105	0	6.23591
Tmem98	0.573546	0.426454	1.57107	1.57249	344.449	219.043
Acaa2	0.573621	0.426379	1.54086	1.54164	584.895	379.395
Zfp184	0.574989	0.425011	1.7335	1.73918	122.131	70.2195
Nkpd1	0.576016	0.423984	0.150957	0.102108	0.954151	9.43247
Prune	0.576705	0.423295	0.648246	0.647868	327.274	505.161
Psat1	0.576823	0.423177	1.55161	1.55169	6062.68	3907.14
Mxi1	0.577029	0.422971	0.638685	0.638119	221.363	346.905
Fzd2	0.57743	0.42257	1.53202	1.5326	766.183	499.921
Rapgefl1	0.578295	0.421705	1.79575	1.80368	98.3062	54.4987
Uhmk1	0.580066	0.419934	0.63345	0.632776	187.014	295.551
Cda	0.581764	0.418236	0.408067	0.398481	13.3581	33.5377
Antxr1	0.581945	0.418055	0.654311	0.654238	1671.67	2555.15
Bnip3l	0.582193	0.417807	0.652702	0.652642	2080.05	3187.13
Ndufv1	0.582357	0.417643	0.656809	0.656648	760.459	1158.1
Ccbl1	0.582555	0.417445	0.611473	0.610348	114.498	187.601
Chn2	0.583947	0.416053	0.540018	0.536962	43.891	81.748
Nek2	0.585461	0.414539	0.647454	0.647038	297.695	460.095
Stk19	0.586418	0.413582	0.622049	0.621134	139.306	224.283
4930447F24Rik	0.58763	0.41237	2.57296	2.64702	30.5328	11.5286
Sdc2	0.588094	0.411906	1.52907	1.52925	2367.25	1547.97
Vstm2a	0.588253	0.411747	1.61145	1.61385	223.271	138.343
Pkm	0.588351	0.411649	0.628538	0.628532	18837.8	29971.1
Mpnd	0.5899	0.4101	1.52385	1.52424	1123.04	736.78
Cenpw	0.590104	0.409896	1.61363	1.6161	218.501	135.199
1190002N15Rik	0.590189	0.409811	1.52388	1.52417	1490.38	977.832
Hdac5	0.590867	0.409133	0.604401	0.603095	99.2317	164.544
Fhod1	0.590952	0.409048	0.652281	0.651951	373.073	572.247
Svep1	0.592077	0.407923	1.54227	1.54319	493.296	319.656
Ggh	0.593003	0.406997	0.632861	0.632143	175.564	277.734
Commd7	0.593439	0.406561	0.633831	0.63313	179.819	284.022
Trim52	0.594923	0.405077	4.89069	5.89428	12.404	2.0961
Vmn2r78	0.594923	0.405077	4.89069	5.89428	12.404	2.0961
Armcx2	0.595846	0.404154	0.657394	0.657298	1278.56	1945.18
Aplp1	0.595865	0.404135	0.487286	0.482076	25.7621	53.4506
Plekha8	0.596296	0.403704	1.52254	1.52295	1034.3	679.138
Gns	0.596783	0.403217	1.52616	1.52636	2260.38	1480.9
Arhgef19	0.596898	0.403102	0.579115	0.577168	67.7447	117.382
Pdcd4	0.59729	0.40271	1.53505	1.53517	3723.1	2425.19
Ehd1	0.597736	0.402264	1.52162	1.522	1142.12	750.405
Lrr1	0.598928	0.401072	1.91111	1.9246	70.6072	36.6818
Calml4	0.599468	0.400532	3.14907	3.33444	20.9913	6.28831
Gm15760	0.599468	0.400532	3.14907	3.33444	20.9913	6.28831
Tcea3	0.599468	0.400532	3.14907	3.33444	20.9913	6.28831
Cdh18	0.599642	0.400358	2.73085	2.83043	26.7162	9.43247
Cngb1	0.599642	0.400358	2.73085	2.83043	26.7162	9.43247
Slc9a3r2	0.599835	0.400165	1.70348	1.70847	130.719	76.5078
Crlf3	0.600397	0.399603	1.55598	1.55725	372.119	238.956
H19	0.601215	0.398785	1.54114	1.5421	475.167	308.127
Metrn	0.601466	0.398534	1.5456	1.54665	436.047	281.926
Slc43a3	0.602016	0.397984	0.656828	0.656751	1593.43	2426.24
Wwtr1	0.602137	0.397863	0.659051	0.658925	967.509	1468.32
Lsm11	0.603213	0.396787	1.61915	1.62185	202.28	124.718
Kif7	0.603673	0.396327	1.58824	1.59022	256.667	161.4
Ccl7	0.605458	0.394542	0.657823	0.657586	516.196	784.991
Pgd	0.606172	0.393828	0.658923	0.658819	1179.33	1790.07
Parm1	0.606179	0.393821	0.6043	0.602942	95.4151	158.256
Tead1	0.606471	0.393529	0.657666	0.657585	1511.38	2298.38
Tfdp2	0.607183	0.392817	0.647409	0.646937	262.392	405.596
Pgam1	0.607755	0.392245	0.640857	0.640841	8043.5	12551.5
Pdp1	0.608942	0.391058	1.51845	1.51876	1352.99	890.844
Unc13a	0.608972	0.391028	0.471518	0.465431	21.9455	47.1623
A730056A06Rik	0.609054	0.390946	2.1545	2.18441	45.7993	20.961
Ak1	0.610768	0.389232	0.657847	0.657592	478.984	728.396
Foxd2os	0.611846	0.388154	1.91373	1.92766	68.6989	35.6338
Stambpl1	0.612834	0.387166	0.648787	0.648327	269.071	415.029
Procr	0.614203	0.385797	1.7185	1.72415	119.269	69.1714
Hoxa2	0.614445	0.385555	1.55568	1.55702	349.219	224.283
Plk2	0.614547	0.385453	1.51703	1.51734	1412.14	930.67
3110062M04Rik	0.614552	0.385448	0.639805	0.639166	195.601	306.031
Cenpm	0.614964	0.385036	1.85505	1.86612	78.2404	41.9221
Gm3558	0.615143	0.384857	2.22055	2.25646	41.6582	18.4562
Gm20554	0.615936	0.384064	1.66672	1.67078	148.848	89.0844
Ssxb5	0.616378	0.383622	6.76191	10.2776	9.14077	0.880364
Tmem176b	0.616674	0.383326	0.65608	0.656024	2167.83	3304.51
Pik3c2b	0.617079	0.382921	6.33981	9.08156	9.59876	1.04805
Ddhd1	0.617754	0.382246	1.58111	1.58302	260.483	164.544
Ypel3	0.618124	0.381876	0.597127	0.595557	83.0112	139.391
Klf5	0.618164	0.381836	0.638934	0.638267	187.968	294.503
Ninj1	0.619188	0.380812	0.61357	0.612378	107.819	176.073
Cdo1	0.619614	0.380386	1.53168	1.53255	512.379	334.329
Lpcat2	0.620826	0.379174	0.616707	0.615579	113.544	184.457
Slc41a1	0.620959	0.379041	0.636625	0.635907	174.61	274.59
Mbnl3	0.621265	0.378735	1.56201	1.56353	312.99	200.178
Epb41	0.621438	0.378562	2.07326	2.09743	50.57	24.1052
Prss16	0.621928	0.378072	2.17159	2.20353	43.891	19.913
Ppbp	0.622128	0.377872	0.268518	0.243256	3.81661	15.7208
Scarf1	0.622128	0.377872	0.268518	0.243256	3.81661	15.7208
Pitpnm1	0.622155	0.377845	0.661494	0.661327	727.063	1099.41
Nsun7	0.62286	0.37714	0.203741	0.166251	1.9083	11.5286
Pgf	0.62286	0.37714	0.203741	0.166251	1.9083	11.5286
Tm6sf2	0.62286	0.37714	0.203741	0.166251	1.9083	11.5286
Ackr3	0.623092	0.376908	0.643907	0.643325	213.73	332.232
Catsperg1	0.624428	0.375572	6.30406	9.02745	9.54151	1.04805
Ccdc40	0.624428	0.375572	6.30406	9.02745	9.54151	1.04805
Ddc	0.624428	0.375572	6.30406	9.02745	9.54151	1.04805
Dusp8	0.624428	0.375572	6.30406	9.02745	9.54151	1.04805
Gm4013	0.624428	0.375572	6.30406	9.02745	9.54151	1.04805
Kcnu1	0.624428	0.375572	6.30406	9.02745	9.54151	1.04805
Foxp1	0.624454	0.375546	0.657565	0.657258	398.835	606.822
Rgs9bp	0.625693	0.374307	1.79312	1.80168	90.6444	50.3065
Rad51d	0.626713	0.373287	1.56051	1.56203	311.053	199.13
Disp2	0.627445	0.372555	0.651985	0.651551	283.383	434.942
Rnf8-cmtr1	0.628112	0.371888	0.615496	0.614317	108.85	177.194
Oxct1	0.629295	0.370705	1.51945	1.51962	2541.86	1672.69
Pygb	0.62939	0.37061	1.51272	1.51303	1341.54	886.652
4930523C07Rik	0.629994	0.370006	1.58337	1.58543	244.263	154.064
Brwd3	0.630278	0.369722	1.51676	1.51733	749.009	493.632
D6Ertd527e	0.630743	0.369257	0.240918	0.210673	2.86245	13.6247
Fmn1	0.630743	0.369257	0.240918	0.210673	2.86245	13.6247
Msh4	0.630743	0.369257	0.240918	0.210673	2.86245	13.6247
Ptpre	0.630743	0.369257	0.240918	0.210673	2.86245	13.6247
Cmah	0.630877	0.369123	1.62818	1.63133	176.518	108.201
Six1	0.631591	0.368409	1.74872	1.75565	103.048	58.6909
Herc3	0.631763	0.368237	1.55913	1.56067	309.145	198.082
Tprkb	0.632997	0.367003	0.66292	0.662764	778.378	1174.45
Sqrdl	0.633034	0.366966	0.63999	0.639304	182.243	285.07
Itga6	0.633208	0.366792	1.51316	1.51341	1714.61	1132.94
Atp5l	0.63386	0.36614	0.662613	0.662497	1050.52	1585.7
Sept10	0.634187	0.365813	0.660215	0.659943	447.497	678.09
Smim14	0.63436	0.36564	0.659554	0.659264	420.781	638.264
Homez	0.635637	0.364363	0.618558	0.617422	112.59	182.361
Rpl14-ps1	0.635676	0.364324	2.05672	2.08026	50.7227	24.3777
Tmem251	0.636311	0.363689	0.579889	0.577796	62.974	108.997
Gm16287	0.636673	0.363327	12.0202	610.703	6.09703	0
Adgrg2	0.6368	0.3632	1.53131	1.53228	456.084	297.647
Gm5141	0.637287	0.362713	1.78082	1.78908	91.9038	51.365
Pcdhgc3	0.637507	0.362493	0.65852	0.658463	2144.45	3256.75
Col1a2	0.637807	0.362193	1.61547	1.61548	80571.4	49874.7
Mcrs1	0.637922	0.362078	0.64685	0.646285	219.455	339.569
C1galt1	0.63876	0.36124	0.663145	0.662949	621.152	936.958
March7	0.639511	0.360489	0.663742	0.663587	782.404	1179.06
Creb5	0.639646	0.360354	0.37731	0.364404	9.54151	26.2013
Slc40a1	0.639715	0.360285	0.533612	0.530004	37.2119	70.2195
Abcc1	0.639975	0.360025	0.662119	0.662031	1375.89	2078.29
Tbl2	0.640199	0.359801	0.662751	0.662532	553.408	835.297
Mpp1	0.640345	0.359655	1.51485	1.51503	2297.6	1516.53
Hist1h3h	0.641091	0.358909	3.14984	3.34709	19.8082	5.91101
Ankrd13b	0.641407	0.358593	1.52287	1.52369	533.371	350.049
Srpx	0.641543	0.358457	4.02052	4.54076	14.3123	3.14416
Homer1	0.642381	0.357619	0.617232	0.616044	107.819	175.025
4930581F22Rik	0.642864	0.357136	2.01781	2.03891	53.4325	26.2013
Bok	0.642864	0.357136	2.01781	2.03891	53.4325	26.2013
Tlr1	0.643847	0.356153	11.9339	605.932	6.04932	0
Sys1	0.644156	0.355844	0.624225	0.623184	122.131	195.986
Sh3bp1	0.644328	0.355672	1.51665	1.51733	624.969	411.884
Plod2	0.644831	0.355169	0.663547	0.663444	1168.84	1761.78
Ralgds	0.645365	0.354635	0.664485	0.66433	780.496	1174.87
Acat3	0.64548	0.35452	0.138534	0.0800059	0.62974	7.98616
Mrc2	0.64635	0.35365	0.652719	0.65269	4151.51	6360.63
Cog2	0.647579	0.352421	0.65948	0.659146	365.44	554.419
Rfc2	0.64758	0.35242	1.52108	1.5219	529.554	347.953
Fignl1	0.64769	0.35231	1.51586	1.51655	618.29	407.692
Igsf9	0.647894	0.352106	2.09671	2.12377	46.7534	22.0091
Mcm10	0.648253	0.351747	1.51917	1.51994	554.362	364.722
Fam110a	0.649178	0.350822	0.586665	0.5847	66.7906	114.238
Enpp1	0.649395	0.350605	0.336163	0.318967	6.67906	20.961
Wdr4	0.65037	0.34963	0.655664	0.65524	289.108	441.23
Snora26	0.650959	0.349041	11.8477	601.161	6.00161	0
Pdia3	0.651443	0.348557	0.646712	0.646695	7185.71	11111.4
Fam212b	0.651945	0.348055	1.83258	1.84337	77.2863	41.9221
Ppp1r3d	0.651945	0.348055	1.83258	1.84337	77.2863	41.9221
Pcdh19	0.652292	0.347708	1.50834	1.50858	1807.16	1197.92
Pkp4	0.652744	0.347256	1.51361	1.51428	631.648	417.125
Lcor	0.653434	0.346566	0.573818	0.571468	56.2949	98.5169
Coro1c	0.653759	0.346241	0.665571	0.66542	803.395	1207.36
Trnp1	0.655296	0.344704	2.49399	2.56433	29.5787	11.5286
Mthfd2	0.656306	0.343694	1.51083	1.51101	2354.85	1558.45
Bst2	0.65786	0.34214	0.653293	0.652799	249.033	381.491
Dennd4a	0.657934	0.342066	1.50678	1.50729	811.983	538.699
Chchd4	0.658209	0.341791	0.63349	0.632598	141.214	223.235
Ehd4	0.658384	0.341616	1.53606	1.53728	367.348	238.956
Timp3	0.659111	0.340889	0.66574	0.665541	606.84	911.805
Cacul1	0.659618	0.340382	0.666296	0.666132	733.742	1101.5
Bend6	0.659675	0.340325	2.23526	2.27525	38.1661	16.7688
Tpi1	0.659783	0.340217	0.647138	0.647122	7462.42	11531.7
Aldh5a1	0.661147	0.338853	1.97043	1.98905	56.2949	28.2974
Gm7120	0.661766	0.338234	1.55969	1.56145	270.025	172.929
Sgk1	0.662174	0.337826	0.66637	0.666247	978.959	1469.37
Pdzd7	0.663771	0.336229	2.55793	2.63861	27.6704	10.4805
Slc25a13	0.664138	0.335862	0.637325	0.636493	150.756	236.86
Rbm22	0.664791	0.335209	0.667017	0.66686	768.092	1151.81
Gm11744	0.664956	0.335044	3.53471	3.86239	16.2206	4.19221
Hddc3	0.665042	0.334958	1.85879	1.87116	70.6072	37.7299
Manea	0.665084	0.334916	1.50548	1.50602	762.367	506.209
Mmgt1	0.666131	0.333869	0.666897	0.666709	642.144	963.16
Bcl2	0.666583	0.333417	0.632956	0.632026	135.489	214.379
Dgka	0.666708	0.333292	0.58158	0.579389	60.1115	103.757
Nudt9	0.667824	0.332176	0.66331	0.663	391.202	590.053
Dqx1	0.668647	0.331353	0.522201	0.517936	31.5061	60.8394
Sclt1	0.668873	0.331127	1.53767	1.53899	338.724	220.091
Pcdhga5	0.670325	0.329675	3.61146	3.97151	15.6385	3.93019
C330013E15Rik	0.671013	0.328987	2.6353	2.72938	25.7621	9.43247
Prelid2	0.671036	0.328964	0.598517	0.596768	74.4238	124.718
Foxc2	0.671107	0.328893	0.630202	0.629199	125.948	200.178
Rasl12	0.671558	0.328442	0.626686	0.625605	117.361	187.601
Kcnma1	0.671655	0.328345	0.370689	0.356512	8.58736	24.1052
Pvrl3	0.671694	0.328306	1.50928	1.50999	588.711	389.875
Exd2	0.672266	0.327734	0.610599	0.609146	88.7361	145.679
Sub1	0.672693	0.327307	1.50613	1.5063	2344.35	1556.36
Slc35f6	0.672898	0.327102	0.66477	0.664479	415.056	624.639
Fndc3a	0.673091	0.326909	0.667424	0.667314	1090.59	1634.31
Cbarp	0.674882	0.325118	1.64799	1.65214	140.26	84.8922
Acat2	0.675194	0.324806	1.50405	1.50424	2150.98	1429.94
Slc2a13	0.675442	0.324558	0.551977	0.548796	41.9827	76.5078
Hoxaas2	0.675503	0.324497	1.74323	1.75064	95.4151	54.4987
Htra4	0.676239	0.323761	3.22466	3.45485	18.1289	5.24026
Sh2d3c	0.676239	0.323761	3.22466	3.45485	18.1289	5.24026
Tdrp	0.676239	0.323761	3.22466	3.45485	18.1289	5.24026
Garnl3	0.676416	0.323584	0.532602	0.528695	34.3494	64.9792
Zfp454	0.676474	0.323526	1.83319	1.84456	73.4696	39.826
Rtn4rl2	0.676841	0.323159	0.323314	0.303837	5.72491	18.8649
Paqr4	0.677804	0.322196	1.89145	1.90589	63.9281	33.5377
Med13l	0.677845	0.322155	0.658833	0.658796	3325.22	5047.42
Fignl2	0.677845	0.322155	0.650901	0.6503	205.143	315.464
Pde3b	0.677888	0.322112	0.668779	0.66863	810.074	1211.55
Arid3a	0.679953	0.320047	0.643625	0.642871	165.068	256.773
Hist1h2ak	0.680095	0.319905	11.4856	581.124	5.80124	0
0610009L18Rik	0.680415	0.319585	3.00961	3.18294	20.0372	6.28831
Piezo2	0.680415	0.319585	3.00961	3.18294	20.0372	6.28831
Ssc5d	0.680481	0.319519	0.60619	0.604595	81.1029	134.151
Cav2	0.680648	0.319352	0.66471	0.664646	1912.12	2876.9
4930512M02Rik	0.681188	0.318812	3.0064	3.17917	20.0467	6.29879
Hlx	0.682352	0.317648	0.397406	0.385397	10.4957	27.2493
Reck	0.683345	0.316655	1.50524	1.50594	588.711	390.923
Atg13	0.683629	0.316371	0.66555	0.665239	388.34	583.765
AY358078	0.685041	0.314959	1.77021	1.77889	85.7687	48.2104
Ltbp4	0.685504	0.314496	1.56407	1.56611	234.721	149.871
[truncated: 13,317 more rows]
